# Supplementary material for: Awareness, discussion and non-prescribed use of HIV pre-exposure prophylaxis among persons living with HIV/AIDS in Italy: a Nationwide, cross-sectional study among patients on antiretrovirals and their treating HIV physicians
Source: BMC Infect Dis. 2017 Nov 28;17:734. doi: 10.1186/s12879-017-2819-5 (PMC5704632; doi:10.1186/s12879-017-2819-5)
Supplement: Supplementary file 1 — a: Questionario per i pazienti: original questionnaire (Italian version) on Pre-Exposure Prophylaxis awareness, discussion and practice for Persons Living With HIV/AIDS; b: English version. c: Questionario per i medici: original questionnaire (Italian version) on Pre-Exposure Prophylaxis awareness, discussion and practice for HIV Specialists caring for Persons Living With HIV/AIDS; 1d: English version. (ZIP 958 kb) [file 12879_2017_2819_MOESM1_ESM.zip]

Archive with 5 entries (5 files):
- additional file 1/Supplementary file 1aR3.pdf
- additional file 1/Supplementary file 1bR3.pdf
- additional file 1/Supplementary file 1cR3.pdf
- additional file 1/Supplementary file 1dR3.pdf
- additional file 1/Supplementary file 1dR3.zip
