# Supplementary material for: Awareness, discussion and non-prescribed use of HIV pre-exposure prophylaxis among persons living with HIV/AIDS in Italy: a Nationwide, cross-sectional study among patients on antiretrovirals and their treating HIV physicians
Source: BMC Infect Dis. 2017 Nov 28;17:734. doi: 10.1186/s12879-017-2819-5 (PMC5704632; doi:10.1186/s12879-017-2819-5)
Supplement: Supplementary file 2 — a: PrEPventHIV_patients_1405. Original database (Patients). b: PrEPventHIV_physicians_87. Original database (HIV specialists). (ZIP 177 kb) [file 12879_2017_2819_MOESM2_ESM.zip]

Archive with 2 entries (2 files):
- additional file 2/Supplementary file 2aR3.xlsx
- additional file 2/Supplementary file 2bR3.xlsx
