# Supplementary material for: Awareness, discussion and non-prescribed use of HIV pre-exposure prophylaxis among persons living with HIV/AIDS in Italy: a Nationwide, cross-sectional study among patients on antiretrovirals and their treating HIV physicians
Source: BMC Infect Dis. 2017 Nov 28;17:734. doi: 10.1186/s12879-017-2819-5 (PMC5704632; doi:10.1186/s12879-017-2819-5)
Supplement: Supplementary file 2 — a: PrEPventHIV_patients_1405. Original database (Patients). b: PrEPventHIV_physicians_87. Original database (HIV specialists). (ZIP 177 kb) [file 12879_2017_2819_MOESM2_ESM.zip › additional file 2/Supplementary file 2aR3.xlsx]

## Sheet: Sheet1
ID_auto	id_medico	struttura	tipo_struttura	città	regione	sex	eta_rg	residenza	lavoro_rg	membro_associazione	contag_HIV	cambio_terapia	HIV_controllo	CD4_rg	ospedalizzazione	Epatite_C	Epatite_B	STI	coppia	Sieroneg_partner	condom_partner_stabile	condom_partner_occasionale	rapp_sex_3mesi	numero_partner_sex_3mesi	condom_no_3mesi	PrEP_01	PrEP_01	PrEP_02	PrEP_03	PrEP_04	PrEP_05	PrEP_06	PrEP_07	PrEP_08
1	11	INMI "L. Spallanzani"	IRCCS	Roma	Lazio	donna	>40	area metropolitana	senza attività	no	eterosessuale	no	si	NR/ND	no	no	no	no	no		no	no	no	no partner		no	no	no	no	no	no	no	no	no
2	11	INMI "L. Spallanzani"	IRCCS	Roma	Lazio	maschio	<30	area metropolitana	senza attività	no	droghe v.e.	no	si	200-499	no	no	no	no	no		no	no	no	no partner		no	no	no	no	no	no	no	no	no
3	11	INMI "L. Spallanzani"	IRCCS	Roma	Lazio	donna	>40	area metropolitana	agricoltore/artigiano/operaio	no	eterosessuale	no	si	500+	no	no	no	no	si	si	si	no	si	1 partner	no	no	no	no	no	no	no	no	no	no
4	11	INMI "L. Spallanzani"	IRCCS	Roma	Lazio	maschio	>40	area rurale/altro/NR	pensionato	no	eterosessuale	no	si	500+	no	no	no	no	no		no	si	no	no partner		no	no	no	no	no	no	no	no	no
6	11	INMI "L. Spallanzani"	IRCCS	Roma	Lazio	maschio	<30	area metropolitana	senza attività	no	omo/bisex	no	si	200-499	no	no	no	si	no		no	no	si	più partner	si	si	si	no	no	no	no	no	no	no
7	11	INMI "L. Spallanzani"	IRCCS	Roma	Lazio	donna	>40	area metropolitana	dirigente/prof medica/impiegato/NR	no	eterosessuale	no	si	200-499	no	no	no	no	no		no	si	si	più partner	no	si	si	si	no	no	si	no	no	no
8	11	INMI "L. Spallanzani"	IRCCS	Roma	Lazio	maschio	>40	area metropolitana	dirigente/prof medica/impiegato/NR	no	eterosessuale	no	si	200-499	no	no	no	no	si	no	si	no	si	1 partner	no	si	si	no	no	no	si	no	no	no
10	11	INMI "L. Spallanzani"	IRCCS	Roma	Lazio	transgender	30-40	area metropolitana	senza attività	no	omo/bisex	si	si	200-499	no	no	no	no	no		no	no	si	più partner	si	no	no	no	no	no	no	no	no	no
11	11	INMI "L. Spallanzani"	IRCCS	Roma	Lazio	maschio	>40	area metropolitana	senza attività	no	droghe v.e.	no	si	200-499	no	si	no	no	si	si	si	si	si	1 partner	no	no	no	no	no	no	no	no	no	no
12	11	INMI "L. Spallanzani"	IRCCS	Roma	Lazio	donna	30-40	area metropolitana	senza attività	no	eterosessuale	no	si	200-499	no	no	no	no	no		no	si	no	no partner		si	si	no	no	no	si	no	no	no
13	11	INMI "L. Spallanzani"	IRCCS	Roma	Lazio	maschio	30-40	area metropolitana	senza attività	no	eterosessuale	no	si	200-499	no	no	no	no	si	si	si	no	si	1 partner	no	no	no	no	no	no	no	no	no	no
14	11	INMI "L. Spallanzani"	IRCCS	Roma	Lazio	donna	>40	area metropolitana	dirigente/prof medica/impiegato/NR	no	droghe v.e.	si	si	200-499	no	si	no	no	no		no	si	no	no partner		no	no	no	no	no	no	no	no	no
15	11	INMI "L. Spallanzani"	IRCCS	Roma	Lazio	maschio	>40	area metropolitana	dirigente/prof medica/impiegato/NR	no	eterosessuale	no	si	200-499	no	no	no	no	si	no	no	no	si	1 partner	si	no	no	no	no	no	no	no	no	no
16	11	INMI "L. Spallanzani"	IRCCS	Roma	Lazio	maschio	<30	area metropolitana	dirigente/prof medica/impiegato/NR	no	omo/bisex	no	si	500+	no	no	no	si	no		no	no	si	più partner	si	si	si	no	no	no	si	no	no	no
17	11	INMI "L. Spallanzani"	IRCCS	Roma	Lazio	donna	>40	area metropolitana	senza attività	no	eterosessuale	no	si	200-499	no	no	no	no	si	no	no	no	si	1 partner	si	no	no	no	no	no	no	no	no	no
19	11	INMI "L. Spallanzani"	IRCCS	Roma	Lazio	donna	>40	area urbana	senza attività	no	eterosessuale	no	si	200-499	no	no	no	no	no		no	no	no	no partner		no	no	no	no	no	no	no	no	no
21	11	INMI "L. Spallanzani"	IRCCS	Roma	Lazio	maschio	>40	area metropolitana	pensionato	no	eterosessuale	no	si	500+	no	no	no	no	si	si	si	no	si	1 partner	no	no	no	no	no	no	no	no	no	no
22	11	INMI "L. Spallanzani"	IRCCS	Roma	Lazio	donna	<30	area metropolitana	senza attività	no	indeterminato/altro/NR	no	si	NR/ND	no	no	no	no	si	si	si	no	si	1 partner	no	no	no	si	si	no	si	si	no	no
23	11	INMI "L. Spallanzani"	IRCCS	Roma	Lazio	maschio	<30	area metropolitana	senza attività	si	omo/bisex	si	si	500+	no	no	no	no	no		no	si	si	più partner	no	no	no	si	no	no	no	no	no	no
24	11	INMI "L. Spallanzani"	IRCCS	Roma	Lazio	donna	>40	area urbana	dirigente/prof medica/impiegato/NR	no	indeterminato/altro/NR	no	si	500+	no	no	no	no	si	no	no	no	si	1 partner	si	no	no	no	no	no	no	no	no	no
25	11	INMI "L. Spallanzani"	IRCCS	Roma	Lazio	donna	>40	area rurale/altro/NR	dirigente/prof medica/impiegato/NR	no	omo/bisex	si	no	<200	no	no	no	no	si	no	si	si	no	no partner		si	si	si	si	si	si	si	no	no
26	11	INMI "L. Spallanzani"	IRCCS	Roma	Lazio	maschio	30-40	area urbana	agricoltore/artigiano/operaio	no	indeterminato/altro/NR	si	si	500+	no	no	no	no	si	no	no	no	no	no partner		si	si	no	no	no	no	no	no	no
27	11	INMI "L. Spallanzani"	IRCCS	Roma	Lazio	maschio	>40	area metropolitana	agricoltore/artigiano/operaio	no	droghe v.e.	no	si	500+	no	si	no	no	no		no	si	no	no partner		no	no	no	no	no	no	no	no	no
28	11	INMI "L. Spallanzani"	IRCCS	Roma	Lazio	maschio	>40	area metropolitana	agricoltore/artigiano/operaio	no	indeterminato/altro/NR	no	si	500+	no	no	no	no	si	no	no	no	si	1 partner	si	no	no	no	no	no	si	no	no	no
29	11	INMI "L. Spallanzani"	IRCCS	Roma	Lazio	maschio	>40	area metropolitana	dirigente/prof medica/impiegato/NR	no	omo/bisex	si	si	200-499	no	no	no	si	si	si	no	no	si	più partner	si	no	no	no	no	no	no	no	no	no
30	11	INMI "L. Spallanzani"	IRCCS	Roma	Lazio	maschio	>40	area metropolitana	pensionato	no	eterosessuale	no	si	NR/ND	no	no	no	no	si	no	si	si	si	1 partner	no	si	si	no	no	no	no	no	no	no
31	11	INMI "L. Spallanzani"	IRCCS	Roma	Lazio	maschio	<30	area metropolitana	dirigente/prof medica/impiegato/NR	no	omo/bisex	no	si	500+	no	no	no	no	si	si	si	no	si	più partner	no	si	si	no	no	no	no	si	no	no
32	11	INMI "L. Spallanzani"	IRCCS	Roma	Lazio	maschio	<30	area metropolitana	dirigente/prof medica/impiegato/NR	no	omo/bisex	no	si	500+	no	no	no	no	si	no	no	si	si	più partner	si	si	si	si	no	no	no	no	no	no
33	11	INMI "L. Spallanzani"	IRCCS	Roma	Lazio	maschio	<30	area rurale/altro/NR	dirigente/prof medica/impiegato/NR	no	omo/bisex	no	si	500+	no	no	no	si	no		no	no	no	no partner		si	si	si	no	no	no	no	no	no
34	15	INMI "L. Spallanzani"	IRCCS	Roma	Lazio	donna	>40	area urbana	agricoltore/artigiano/operaio	no	eterosessuale	si	no	500+	no	no	no	no	si	si	si	no	si	1 partner	si	no	no	no	no	no	no	no	no	no
35	15	INMI "L. Spallanzani"	IRCCS	Roma	Lazio	maschio	>40	area metropolitana	senza attività	si	eterosessuale	si	no	<200	si	si	no	no	no		no	si	no	no partner		no	no	no	no	no	no	no	no	no
36	15	INMI "L. Spallanzani"	IRCCS	Roma	Lazio	donna	30-40	area metropolitana	dirigente/prof medica/impiegato/NR	no	eterosessuale	si	si	500+	no	no	no	no	no		si	si	si	1 partner	no	no	no	no	no	no	no	no	no	no
37	15	INMI "L. Spallanzani"	IRCCS	Roma	Lazio	maschio	>40	area metropolitana	agricoltore/artigiano/operaio	si	eterosessuale	no	si	500+	no	no	no	no	si	no	si	no	si	1 partner	no	no	no	si	no	no	si	no	no	no
38	15	INMI "L. Spallanzani"	IRCCS	Roma	Lazio	donna	>40	area metropolitana	dirigente/prof medica/impiegato/NR	no	eterosessuale	si	si	500+	no	no	no	no	si	si	si	no	si	1 partner	no	si	si	no	no	no	no	no	no	no
39	15	INMI "L. Spallanzani"	IRCCS	Roma	Lazio	donna	>40	area metropolitana	senza attività	no	eterosessuale	no	si	500+	no	no	no	no	si	no	si	no	si	1 partner	no	no	no	no	no	no	no	no	no	no
40	15	INMI "L. Spallanzani"	IRCCS	Roma	Lazio	donna	>40	area urbana	senza attività	no	indeterminato/altro/NR	si	si	500+	no	si	no	no	si	no	no	no	si	1 partner	si	no	no	no	no	no	no	no	no	no
41	15	INMI "L. Spallanzani"	IRCCS	Roma	Lazio	donna	>40	area urbana	agricoltore/artigiano/operaio	no	eterosessuale	si	si	<200	si	no	no	no	no		no	no	no	no partner		no	no	no	no	no	no	no	no	no
42	15	INMI "L. Spallanzani"	IRCCS	Roma	Lazio	maschio	30-40	area urbana	agricoltore/artigiano/operaio	no	eterosessuale	si	si	500+	no	no	si	si	si	no	no	no	si	1 partner	si	no	no	no	no	no	no	no	no	no
43	15	INMI "L. Spallanzani"	IRCCS	Roma	Lazio	donna	30-40	area urbana	senza attività	no	droghe v.e.	si	si	500+	no	si	no	si	si	no	no	no	si	1 partner	si	no	no	no	no	no	no	no	no	no
44	15	INMI "L. Spallanzani"	IRCCS	Roma	Lazio	donna	>40	area rurale/altro/NR	senza attività	no	droghe v.e.	si	si	<200	si	si	si	no	no		no	no	no	no partner		no	no	si	si	no	no	no	no	no
45	15	INMI "L. Spallanzani"	IRCCS	Roma	Lazio	maschio	30-40	area metropolitana	agricoltore/artigiano/operaio	no	omo/bisex	no	no	500+	si	si	no	no	si	si	si	si	si	1 partner	no	no	no	no	no	no	no	no	no	no
46	16	INMI "L. Spallanzani"	IRCCS	Roma	Lazio	maschio	>40	area rurale/altro/NR	agricoltore/artigiano/operaio	no	indeterminato/altro/NR	si	si	NR/ND	no	no	no	no	no		no	si	si	più partner	no	si	si	si	no	no	no	si	no	no
47	16	INMI "L. Spallanzani"	IRCCS	Roma	Lazio	maschio	30-40	area metropolitana	dirigente/prof medica/impiegato/NR	no	omo/bisex	no	si	500+	no	si	no	si	si	si	si	si	si	1 partner	no	no	no	no	no	no	no	no	no	no
51	16	INMI "L. Spallanzani"	IRCCS	Roma	Lazio	maschio	>40	area metropolitana	agricoltore/artigiano/operaio	no	omo/bisex	no	si	500+	no	no	no	no	no		no	no	no	no partner		no	no	no	no	no	no	no	no	no
52	16	INMI "L. Spallanzani"	IRCCS	Roma	Lazio	maschio	>40	area urbana	agricoltore/artigiano/operaio	si	droghe v.e.	si	si	500+	no	si	no	no	si	si	si	si	si	più partner	no	no	no	si	si	si	si	si	no	no
53	16	INMI "L. Spallanzani"	IRCCS	Roma	Lazio	maschio	>40	area urbana	agricoltore/artigiano/operaio	no	omo/bisex	si	si	200-499	no	no	si	no	si	si	si	no	si	1 partner	no	no	no	no	no	no	no	no	no	no
54	16	INMI "L. Spallanzani"	IRCCS	Roma	Lazio	donna	>40	area metropolitana	senza attività	no	droghe v.e.	si	si	500+	no	si	no	no	no		no	no	no	no partner		no	no	no	no	no	no	no	no	no
55	16	INMI "L. Spallanzani"	IRCCS	Roma	Lazio	maschio	>40	area rurale/altro/NR	agricoltore/artigiano/operaio	no	indeterminato/altro/NR	no	si	200-499	no	si	no	no	si	si	si	si	si	1 partner	no	si	si	no	no	no	no	no	no	no
56	16	INMI "L. Spallanzani"	IRCCS	Roma	Lazio	maschio	>40	area metropolitana	agricoltore/artigiano/operaio	no	droghe v.e.	no	si	500+	no	si	no	no	si	no	si	si	si	1 partner	no	no	no	no	no	no	no	no	no	no
57	16	INMI "L. Spallanzani"	IRCCS	Roma	Lazio	maschio	>40	area metropolitana	agricoltore/artigiano/operaio	no	omo/bisex	no	si	200-499	no	no	no	no	si	no	no	si	si	più partner	no	no	no	no	no	no	no	no	no	no
58	16	INMI "L. Spallanzani"	IRCCS	Roma	Lazio	donna	>40	area metropolitana	senza attività	no	eterosessuale	si	si	500+	no	no	no	no	si	si	si	no	si	1 partner	si	no	no	no	no	no	no	no	no	no
59	16	INMI "L. Spallanzani"	IRCCS	Roma	Lazio	donna	>40	area urbana	senza attività	no	eterosessuale	no	si	500+	no	no	no	no	si	no	no	no	si	1 partner	si	no	no	no	no	no	no	no	no	no
60	16	INMI "L. Spallanzani"	IRCCS	Roma	Lazio	maschio	>40	area metropolitana	dirigente/prof medica/impiegato/NR	no	omo/bisex	no	si	500+	no	no	no	no	no		si	si	si	più partner	no	si	si	no	no	no	no	si	no	no
61	16	INMI "L. Spallanzani"	IRCCS	Roma	Lazio	maschio	>40	area metropolitana	dirigente/prof medica/impiegato/NR	si	eterosessuale	si	no	500+	no	no	no	no	si	si	si	no	si	1 partner	no	no	no	no	no	no	no	no	no	no
62	16	INMI "L. Spallanzani"	IRCCS	Roma	Lazio	maschio	30-40	area metropolitana	dirigente/prof medica/impiegato/NR	no	omo/bisex	no	si	500+	no	no	no	no	si	si	si	si	si	1 partner	no	si	si	si	si	no	si	si	no	no
63	16	INMI "L. Spallanzani"	IRCCS	Roma	Lazio	maschio	<30	area rurale/altro/NR	senza attività	si	eterosessuale	si	si	200-499	si	no	no	si	no		si	si	si	più partner	no	si	si	si	no	no	no	si	no	no
64	16	INMI "L. Spallanzani"	IRCCS	Roma	Lazio	donna	>40	area metropolitana	pensionato	si	eterosessuale	si	si	500+	si	si	no	no	si	no	no	no	si	1 partner	si	no	no	si	no	no	no	no	no	no
65	16	INMI "L. Spallanzani"	IRCCS	Roma	Lazio	maschio	>40	area metropolitana	pensionato	si	droghe v.e.	no	si	500+	no	si	no	no	si	no	no	no	si	1 partner	no	no	no	si	no	no	no	no	no	no
66	16	INMI "L. Spallanzani"	IRCCS	Roma	Lazio	maschio	>40	area metropolitana	dirigente/prof medica/impiegato/NR	no	omo/bisex	no	si	200-499	no	no	no	no	no		no	si	no	no partner		no	no	no	no	no	no	no	no	no
67	16	INMI "L. Spallanzani"	IRCCS	Roma	Lazio	donna	>40	area metropolitana	senza attività	si	eterosessuale	no	si	<200	no	no	no	no	si	no	si	si	si	1 partner	no	si	si	no	no	no	no	no	no	no
69	34	INMI "L. Spallanzani"	IRCCS	Roma	Lazio	maschio	>40	area metropolitana	dirigente/prof medica/impiegato/NR	no	indeterminato/altro/NR	no	si	500+	no	no	si	no	si	no	si	no	si	1 partner	no	no	no	no	no	no	no	no	no	no
70	34	INMI "L. Spallanzani"	IRCCS	Roma	Lazio	maschio	>40	area metropolitana	agricoltore/artigiano/operaio	no	droghe v.e.	no	si	500+	no	si	no	no	no		no	si	no	no partner		no	no	no	no	no	no	no	no	no
71	34	INMI "L. Spallanzani"	IRCCS	Roma	Lazio	donna	>40	area metropolitana	dirigente/prof medica/impiegato/NR	no	eterosessuale	no	si	NR/ND	no	no	no	no	no		no	si	no	no partner		no	no	no	no	no	no	no	no	no
72	34	INMI "L. Spallanzani"	IRCCS	Roma	Lazio	donna	>40	area metropolitana	senza attività	no	droghe v.e.	si	si	500+	no	si	no	no	no		no	si	no	no partner		no	no	no	no	no	no	no	no	no
73	34	INMI "L. Spallanzani"	IRCCS	Roma	Lazio	maschio	30-40	area metropolitana	dirigente/prof medica/impiegato/NR	no	omo/bisex	no	no	500+	no	no	no	no	si	no	si	no	si	1 partner	no	si	si	si	no	no	no	no	no	no
74	34	INMI "L. Spallanzani"	IRCCS	Roma	Lazio	donna	>40	area metropolitana	agricoltore/artigiano/operaio	si	droghe v.e.	no	no	200-499	no	si	no	no	si	no	no	no	si	1 partner	si	no	no	no	no	no	no	no	no	no
75	34	INMI "L. Spallanzani"	IRCCS	Roma	Lazio	donna	>40	area metropolitana	pensionato	no	droghe v.e.	no	no	200-499	no	si	no	no	no		no	no	no	no partner		si	si	no	si	no	no	no	no	no
76	34	INMI "L. Spallanzani"	IRCCS	Roma	Lazio	maschio	>40	area metropolitana	pensionato	no	droghe v.e.	no	si	200-499	no	si	no	no	no		no	si	si	più partner	no	no	no	no	no	no	no	no	no	no
77	34	INMI "L. Spallanzani"	IRCCS	Roma	Lazio	maschio	>40	area metropolitana	dirigente/prof medica/impiegato/NR	no	eterosessuale	no	si	200-499	no	si	no	no	si	si	si	no	no	no partner		si	si	si	no	no	si	no	no	no
78	34	INMI "L. Spallanzani"	IRCCS	Roma	Lazio	maschio	30-40	area metropolitana	agricoltore/artigiano/operaio	no	omo/bisex	no	no	NR/ND	no	no	no	si	si	no	si	si	si	1 partner	si	no	no	no	no	no	si	no	no	no
79	34	INMI "L. Spallanzani"	IRCCS	Roma	Lazio	maschio	>40	area metropolitana	pensionato	no	indeterminato/altro/NR	no	si	200-499	no	no	no	no	no		si	si	si	più partner	no	no	no	no	no	no	no	no	no	no
80	34	INMI "L. Spallanzani"	IRCCS	Roma	Lazio	maschio	>40	area urbana	dirigente/prof medica/impiegato/NR	no	eterosessuale	no	si	500+	no	no	no	no	si	si	si	si	si	1 partner	no	no	no	no	no	no	si	no	no	no
81	34	INMI "L. Spallanzani"	IRCCS	Roma	Lazio	maschio	30-40	area rurale/altro/NR	pensionato	no	eterosessuale	no	no	500+	no	no	no	no	no		no	no	si	1 partner	no	no	no	no	no	no	no	no	no	no
82	34	INMI "L. Spallanzani"	IRCCS	Roma	Lazio	maschio	>40	area metropolitana	dirigente/prof medica/impiegato/NR	no	omo/bisex	no	si	200-499	no	si	no	no	si	si	si	si	si	1 partner	si	si	si	no	no	no	no	no	no	no
83	34	INMI "L. Spallanzani"	IRCCS	Roma	Lazio	maschio	>40	area metropolitana	dirigente/prof medica/impiegato/NR	no	omo/bisex	no	si	200-499	no	no	no	no	si	no	no	si	si	più partner	si	no	no	no	no	no	no	no	no	no
84	34	INMI "L. Spallanzani"	IRCCS	Roma	Lazio	maschio	>40	area metropolitana	pensionato	no	omo/bisex	no	si	500+	no	no	no	no	no		no	no	no	no partner		no	no	no	no	no	no	no	no	no
85	34	INMI "L. Spallanzani"	IRCCS	Roma	Lazio	maschio	30-40	area metropolitana	senza attività	si	droghe v.e.	si	si	500+	no	si	no	no	no		si	si	no	no partner		no	no	no	no	no	no	no	no	no
86	34	INMI "L. Spallanzani"	IRCCS	Roma	Lazio	maschio	>40	area rurale/altro/NR	agricoltore/artigiano/operaio	no	eterosessuale	si	si	NR/ND	no	no	no	no	si	no	si	no	si	1 partner	no	no	no	si	no	no	no	no	no	no
87	34	INMI "L. Spallanzani"	IRCCS	Roma	Lazio	donna	>40	area metropolitana	pensionato	no	eterosessuale	no	si	500+	no	no	no	no	si	si	si	no	no	no partner		si	si	no	no	no	no	no	no	no
88	34	INMI "L. Spallanzani"	IRCCS	Roma	Lazio	maschio	>40	area metropolitana	dirigente/prof medica/impiegato/NR	no	droghe v.e.	no	si	500+	no	si	no	no	no		no	si	si	più partner	no	no	no	no	no	no	no	no	no	no
89	34	INMI "L. Spallanzani"	IRCCS	Roma	Lazio	maschio	30-40	area metropolitana	senza attività	no	omo/bisex	no	si	500+	no	no	no	no	si	si	si	si	si	più partner	no	no	no	no	no	no	no	no	no	no
90	34	INMI "L. Spallanzani"	IRCCS	Roma	Lazio	maschio	>40	area metropolitana	agricoltore/artigiano/operaio	si	droghe v.e.	no	si	200-499	no	si	no	no	si	si	no	si	si	1 partner	si	no	no	no	no	no	no	no	no	no
91	34	INMI "L. Spallanzani"	IRCCS	Roma	Lazio	maschio	>40	area metropolitana	senza attività	no	omo/bisex	no	si	200-499	no	no	no	no	si	no	si	no	si	1 partner	no	no	no	no	no	no	no	no	no	no
92	39	INMI "L. Spallanzani"	IRCCS	Roma	Lazio	maschio	>40	area rurale/altro/NR	pensionato	si	indeterminato/altro/NR	si	si	NR/ND	no	si	no	no	no		no	no	no	no partner		si	si	si	no	no	no	no	no	no
93	39	INMI "L. Spallanzani"	IRCCS	Roma	Lazio	maschio	>40	area metropolitana	senza attività	si	indeterminato/altro/NR	no	si	500+	no	no	no	no	no		no	no	si	più partner	no	no	no	no	no	no	no	no	no	no
94	39	INMI "L. Spallanzani"	IRCCS	Roma	Lazio	maschio	>40	area rurale/altro/NR	agricoltore/artigiano/operaio	no	omo/bisex	no	no	NR/ND	no	no	si	no	si	no	no	si	si	1 partner	no	no	no	no	no	no	no	no	no	no
95	39	INMI "L. Spallanzani"	IRCCS	Roma	Lazio	maschio	>40	area urbana	dirigente/prof medica/impiegato/NR	no	eterosessuale	no	si	200-499	no	no	no	no	si	no	no	no	si	1 partner	si	no	no	no	no	no	si	no	no	no
97	39	INMI "L. Spallanzani"	IRCCS	Roma	Lazio	maschio	>40	area metropolitana	pensionato	no	eterosessuale	no	si	500+	no	no	no	no	si	no	si	no	si	1 partner	no	no	no	no	no	no	no	no	no	no
98	39	INMI "L. Spallanzani"	IRCCS	Roma	Lazio	maschio	>40	area metropolitana	pensionato	no	eterosessuale	no	si	200-499	no	si	no	no	no		no	si	no	no partner		no	no	no	no	no	no	no	no	no
99	39	INMI "L. Spallanzani"	IRCCS	Roma	Lazio	maschio	>40	area metropolitana	dirigente/prof medica/impiegato/NR	no	eterosessuale	si	si	NR/ND	no	no	no	no	no		no	no	no	no partner		si	si	no	no	no	no	no	no	no
101	39	INMI "L. Spallanzani"	IRCCS	Roma	Lazio	maschio	30-40	area metropolitana	dirigente/prof medica/impiegato/NR	no	omo/bisex	no	no	200-499	no	no	no	si	no		no	no	si	più partner	no	si	si	si	no	no	no	no	no	no
102	39	INMI "L. Spallanzani"	IRCCS	Roma	Lazio	maschio	>40	area metropolitana	dirigente/prof medica/impiegato/NR	no	omo/bisex	no	si	500+	no	no	no	no	si	si	si	si	si	1 partner	no	si	si	no	no	no	no	no	no	no
103	44	INMI "L. Spallanzani"	IRCCS	Roma	Lazio	maschio	>40	area metropolitana	agricoltore/artigiano/operaio	no	omo/bisex	no	si	500+	no	no	si	no	no		no	si	si	più partner	no	no	no	no	no	no	no	no	no	no
105	44	INMI "L. Spallanzani"	IRCCS	Roma	Lazio	donna	>40	area rurale/altro/NR	senza attività	no	droghe v.e.	no	si	500+	no	si	no	no	no		no	no	no	no partner		no	no	no	no	no	no	no	no	no
106	44	INMI "L. Spallanzani"	IRCCS	Roma	Lazio	maschio	>40	area metropolitana	pensionato	no	droghe v.e.	no	si	200-499	no	si	no	no	no		si	si	si	1 partner	no	no	no	no	no	no	no	no	no	no
107	44	INMI "L. Spallanzani"	IRCCS	Roma	Lazio	maschio	>40	area urbana	pensionato	no	droghe v.e.	no	no	200-499	no	si	no	no	si	si	si	no	si	1 partner	no	no	no	no	no	si	si	si	no	no
108	44	INMI "L. Spallanzani"	IRCCS	Roma	Lazio	donna	>40	area metropolitana	dirigente/prof medica/impiegato/NR	no	eterosessuale	si	si	500+	no	si	no	no	si	no	no	no	si	1 partner	si	no	no	no	no	no	no	no	no	no
109	44	INMI "L. Spallanzani"	IRCCS	Roma	Lazio	maschio	>40	area urbana	pensionato	no	eterosessuale	no	si	200-499	no	si	no	no	si	NR	no	si	si	1 partner	si	no	no	no	no	no	no	no	no	no
110	44	INMI "L. Spallanzani"	IRCCS	Roma	Lazio	maschio	>40	area rurale/altro/NR	dirigente/prof medica/impiegato/NR	no	indeterminato/altro/NR	no	no	200-499	no	si	no	no	si	si	si	no	si	1 partner	no	si	si	si	no	no	no	no	no	no
111	44	INMI "L. Spallanzani"	IRCCS	Roma	Lazio	maschio	>40	area urbana	agricoltore/artigiano/operaio	si	omo/bisex	no	si	500+	no	no	no	no	no		no	si	no	no partner		si	si	no	no	no	si	no	no	no
112	95	INMI "L. Spallanzani"	IRCCS	Roma	Lazio	donna	30-40	area urbana	agricoltore/artigiano/operaio	no	eterosessuale	no	si	<200	no	no	no	no	si	si	si	no	si	1 partner	no	si	si	si	si	no	no	no	no	no
113	95	INMI "L. Spallanzani"	IRCCS	Roma	Lazio	donna	>40	area metropolitana	senza attività	no	omo/bisex	no	si	500+	no	no	no	no	si	no	si	no	si	1 partner	no	si	si	si	no	no	si	no	no	no
114	95	INMI "L. Spallanzani"	IRCCS	Roma	Lazio	maschio	>40	area metropolitana	dirigente/prof medica/impiegato/NR	si	omo/bisex	no	si	200-499	no	no	no	no	si	no	si	si	si	1 partner	no	si	si	si	si	si	no	no	no	no
115	95	INMI "L. Spallanzani"	IRCCS	Roma	Lazio	maschio	>40	area metropolitana	dirigente/prof medica/impiegato/NR	no	omo/bisex	no	si	500+	no	no	no	no	no		no	si	si	1 partner	no	si	si	no	no	no	si	no	no	no
116	95	INMI "L. Spallanzani"	IRCCS	Roma	Lazio	donna	>40	area metropolitana	senza attività	no	eterosessuale	no	si	500+	no	no	no	no	si	no	si	no	si	1 partner	no	no	no	no	no	no	si	no	no	no
118	95	INMI "L. Spallanzani"	IRCCS	Roma	Lazio	maschio	30-40	area metropolitana	dirigente/prof medica/impiegato/NR	no	indeterminato/altro/NR	no	no	NR/ND	no	no	no	no	no		no	si	no	no partner		si	si	si	no	no	si	no	no	no
119	95	INMI "L. Spallanzani"	IRCCS	Roma	Lazio	maschio	>40	area metropolitana	pensionato	no	omo/bisex	no	si	<200	no	no	no	no	no		no	si	si	1 partner	no	no	no	no	no	no	no	no	no	no
120	95	INMI "L. Spallanzani"	IRCCS	Roma	Lazio	maschio	>40	area metropolitana	agricoltore/artigiano/operaio	no	omo/bisex	no	si	500+	no	no	no	si	no		no	no	si	1 partner	no	no	no	no	no	no	no	no	no	no
121	95	INMI "L. Spallanzani"	IRCCS	Roma	Lazio	maschio	>40	area metropolitana	dirigente/prof medica/impiegato/NR	no	omo/bisex	si	si	500+	no	no	no	no	si	si	si	si	si	1 partner	no	no	no	no	no	no	no	no	no	no
122	95	INMI "L. Spallanzani"	IRCCS	Roma	Lazio	maschio	>40	area rurale/altro/NR	agricoltore/artigiano/operaio	si	omo/bisex	no	si	500+	no	no	no	no	no		no	no	si	più partner	no	no	no	no	si	no	no	si	no	no
123	95	INMI "L. Spallanzani"	IRCCS	Roma	Lazio	maschio	>40	area metropolitana	agricoltore/artigiano/operaio	no	indeterminato/altro/NR	no	si	200-499	no	no	no	no	no		si	si	no	no partner		no	no	no	no	no	no	si	no	no
124	95	INMI "L. Spallanzani"	IRCCS	Roma	Lazio	maschio	>40	area metropolitana	agricoltore/artigiano/operaio	no	omo/bisex	no	si	500+	no	si	no	no	si	no	no	si	no	no partner		si	si	no	no	no	no	no	no	no
125	95	INMI "L. Spallanzani"	IRCCS	Roma	Lazio	donna	>40	area metropolitana	agricoltore/artigiano/operaio	no	eterosessuale	no	si	500+	no	no	no	no	si	si	si	no	si	1 partner	no	si	si	si	no	no	no	no	no	no
126	95	INMI "L. Spallanzani"	IRCCS	Roma	Lazio	donna	<30	area urbana	senza attività	no	droghe v.e.	no	si	200-499	si	no	no	no	si	si	si	si	si	1 partner	no	si	si	si	no	no	si	no	no	no
127	95	INMI "L. Spallanzani"	IRCCS	Roma	Lazio	maschio	>40	area metropolitana	agricoltore/artigiano/operaio	no	indeterminato/altro/NR	no	si	500+	no	no	no	no	si	si	si	no	si	1 partner	no	no	no	no	no	no	si	no	no	no
128	95	INMI "L. Spallanzani"	IRCCS	Roma	Lazio	donna	30-40	area metropolitana	senza attività	no	eterosessuale	no	si	<200	no	no	no	no	si	no	si	no	si	1 partner	no	no	no	si	no	no	si	no	no	no
129	95	INMI "L. Spallanzani"	IRCCS	Roma	Lazio	maschio	30-40	area metropolitana	agricoltore/artigiano/operaio	si	omo/bisex	si	no	500+	no	no	no	no	si	no	si	no	si	1 partner	no	si	si	si	si	si	no	no	no	no
130	95	INMI "L. Spallanzani"	IRCCS	Roma	Lazio	maschio	30-40	area urbana	dirigente/prof medica/impiegato/NR	no	eterosessuale	no	si	500+	no	no	no	si	no		si	si	si	più partner	no	no	no	no	no	no	no	no	no	no
131	35	Policlinico Umberto I	A. Universitaria	Roma	Lazio	maschio	>40	area metropolitana	dirigente/prof medica/impiegato/NR	no	omo/bisex	no	si	500+	no	no	no	no	no		no	si	no	no partner		si	si	no	no	no	no	no	no	no
132	35	Policlinico Umberto I	A. Universitaria	Roma	Lazio	maschio	>40	area metropolitana	dirigente/prof medica/impiegato/NR	no	omo/bisex	si	si	500+	no	no	no	no	no		no	si	si	1 partner	no	no	no	no	no	no	no	no	no	no
133	35	Policlinico Umberto I	A. Universitaria	Roma	Lazio	maschio	>40	area metropolitana	pensionato	no	omo/bisex	no	si	500+	no	no	no	no	no		no	si	no	no partner		no	no	no	no	no	no	no	no	no
134	35	Policlinico Umberto I	A. Universitaria	Roma	Lazio	maschio	>40	area metropolitana	dirigente/prof medica/impiegato/NR	si	omo/bisex	si	no	500+	no	no	no	no	no		no	si	si	più partner	si	no	no	no	no	no	no	no	no	no
135	35	Policlinico Umberto I	A. Universitaria	Roma	Lazio	donna	>40	area urbana	senza attività	no	droghe v.e.	si	si	<200	no	si	no	no	no		no	no	no	no partner		no	no	no	no	no	no	no	no	no
136	35	Policlinico Umberto I	A. Universitaria	Roma	Lazio	donna	>40	area metropolitana	dirigente/prof medica/impiegato/NR	no	droghe v.e.	no	no	NR/ND	no	si	no	no	si	no	no	no	si	1 partner	si	no	no	no	no	no	no	no	no	no
137	35	Policlinico Umberto I	A. Universitaria	Roma	Lazio	maschio	30-40	area metropolitana	senza attività	no	eterosessuale	no	si	NR/ND	no	no	no	no	si	si	no	no	no	no partner		no	no	si	no	no	no	no	no	no
138	35	Policlinico Umberto I	A. Universitaria	Roma	Lazio	maschio	>40	area metropolitana	dirigente/prof medica/impiegato/NR	no	omo/bisex	no	si	500+	no	no	no	no	si	si	si	si	si	1 partner	no	no	no	no	no	no	no	no	no	no
139	35	Policlinico Umberto I	A. Universitaria	Roma	Lazio	transgender	>40	area urbana	dirigente/prof medica/impiegato/NR	no	omo/bisex	no	si	200-499	no	no	no	no	no		no	no	si	più partner	no	no	no	no	no	no	no	no	no	no
140	35	Policlinico Umberto I	A. Universitaria	Roma	Lazio	maschio	>40	area metropolitana	agricoltore/artigiano/operaio	no	droghe v.e.	no	si	200-499	no	no	si	no	si	si	no	no	si	1 partner	si	si	si	si	no	no	no	no	no	no
141	35	Policlinico Umberto I	A. Universitaria	Roma	Lazio	donna	>40	area metropolitana	dirigente/prof medica/impiegato/NR	no	indeterminato/altro/NR	no	si	200-499	no	no	no	no	si	no	si	no	si	1 partner	no	no	no	no	no	no	no	no	no	no
142	35	Policlinico Umberto I	A. Universitaria	Roma	Lazio	maschio	>40	area metropolitana	agricoltore/artigiano/operaio	no	droghe v.e.	no	si	200-499	no	no	no	no	si	si	no	no	si	1 partner	si	no	no	no	si	no	no	no	no	no
143	35	Policlinico Umberto I	A. Universitaria	Roma	Lazio	maschio	<30	area metropolitana	agricoltore/artigiano/operaio	no	eterosessuale	no	si	500+	no	no	no	no	no		si	si	si	più partner	no	no	no	si	no	no	no	no	no	no
144	35	Policlinico Umberto I	A. Universitaria	Roma	Lazio	donna	>40	area metropolitana	dirigente/prof medica/impiegato/NR	no	eterosessuale	no	si	500+	no	no	no	no	si	no	si	no	si	1 partner	no	no	no	no	no	no	no	no	no	no
145	35	Policlinico Umberto I	A. Universitaria	Roma	Lazio	maschio	30-40	area metropolitana	dirigente/prof medica/impiegato/NR	no	eterosessuale	no	si	200-499	no	no	no	no	si	si	si	no	si	1 partner	no	no	no	no	no	no	no	no	no	no
146	35	Policlinico Umberto I	A. Universitaria	Roma	Lazio	maschio	>40	area metropolitana	senza attività	no	omo/bisex	no	si	500+	no	no	no	no	si	no	si	si	si	più partner	no	si	si	si	no	no	no	no	no	no
147	35	Policlinico Umberto I	A. Universitaria	Roma	Lazio	maschio	>40	area metropolitana	pensionato	no	omo/bisex	si	no	500+	no	no	no	si	no		no	no	no	no partner		no	no	si	no	no	no	no	no	no
149	35	Policlinico Umberto I	A. Universitaria	Roma	Lazio	maschio	30-40	area metropolitana	agricoltore/artigiano/operaio	no	indeterminato/altro/NR	no	si	500+	no	no	no	no	no		no	si	no	no partner		no	no	no	no	no	no	no	no	no
150	35	Policlinico Umberto I	A. Universitaria	Roma	Lazio	donna	>40	area metropolitana	senza attività	si	eterosessuale	no	si	NR/ND	no	si	no	no	no		no	si	no	no partner		no	no	no	no	no	no	no	no	no
151	35	Policlinico Umberto I	A. Universitaria	Roma	Lazio	maschio	>40	area metropolitana	agricoltore/artigiano/operaio	no	droghe v.e.	no	si	200-499	no	si	no	no	si	si	no	no	si	1 partner	si	no	no	no	no	no	no	no	no	no
152	35	Policlinico Umberto I	A. Universitaria	Roma	Lazio	maschio	30-40	area metropolitana	senza attività	no	omo/bisex	no	no	NR/ND	no	no	no	no	si	si	si	si	si	1 partner	no	no	no	no	no	no	no	no	no	no
153	35	Policlinico Umberto I	A. Universitaria	Roma	Lazio	maschio	>40	area metropolitana	pensionato	no	omo/bisex	no	si	500+	no	no	no	no	si	si	no	no	si	1 partner	si	no	no	no	no	no	no	no	no	no
154	35	Policlinico Umberto I	A. Universitaria	Roma	Lazio	donna	>40	area metropolitana	agricoltore/artigiano/operaio	no	eterosessuale	no	no	NR/ND	no	no	no	no	no		no	no	no	no partner		no	no	no	no	no	no	no	no	no
155	35	Policlinico Umberto I	A. Universitaria	Roma	Lazio	maschio	>40	area metropolitana	pensionato	no	eterosessuale	no	si	200-499	no	no	no	no	si	si	si	si	si	1 partner	no	no	no	si	no	no	no	no	no	no
156	35	Policlinico Umberto I	A. Universitaria	Roma	Lazio	maschio	30-40	area urbana	senza attività	no	omo/bisex	no	no	NR/ND	no	no	no	no	si	si	si	no	si	1 partner	no	no	no	no	no	no	no	no	no	no
157	35	Policlinico Umberto I	A. Universitaria	Roma	Lazio	maschio	>40	area urbana	senza attività	no	droghe v.e.	no	si	200-499	no	si	no	no	si	si	si	si	si	1 partner	no	no	no	no	no	no	no	no	no	no
158	35	Policlinico Umberto I	A. Universitaria	Roma	Lazio	maschio	>40	area metropolitana	dirigente/prof medica/impiegato/NR	no	droghe v.e.	no	si	<200	no	si	no	no	si	no	no	no	si	1 partner	no	no	no	no	no	no	no	no	no	no
159	35	Policlinico Umberto I	A. Universitaria	Roma	Lazio	donna	>40	area metropolitana	dirigente/prof medica/impiegato/NR	si	eterosessuale	si	si	200-499	no	no	no	no	no		no	no	no	no partner		no	no	no	si	no	no	no	no	no
160	35	Policlinico Umberto I	A. Universitaria	Roma	Lazio	maschio	30-40	area urbana	dirigente/prof medica/impiegato/NR	si	omo/bisex	no	no	200-499	no	no	no	no	no		no	si	si	più partner	no	no	no	no	no	no	no	no	no	no
161	35	Policlinico Umberto I	A. Universitaria	Roma	Lazio	donna	>40	area metropolitana	pensionato	no	indeterminato/altro/NR	si	si	200-499	no	no	no	no	si	no	no	no	no	no partner		no	no	no	no	no	no	no	no	no
162	35	Policlinico Umberto I	A. Universitaria	Roma	Lazio	transgender	>40	area metropolitana	agricoltore/artigiano/operaio	si	omo/bisex	no	si	NR/ND	no	no	no	no	si	no	si	no	si	1 partner	no	no	no	no	si	no	si	si	no	no
164	35	Policlinico Umberto I	A. Universitaria	Roma	Lazio	maschio	>40	area metropolitana	dirigente/prof medica/impiegato/NR	si	eterosessuale	si	si	200-499	si	no	no	no	si	no	si	no	si	1 partner	no	no	no	si	si	si	si	si	si	si
165	35	Policlinico Umberto I	A. Universitaria	Roma	Lazio	donna	>40	area metropolitana	dirigente/prof medica/impiegato/NR	no	eterosessuale	no	si	500+	no	si	no	no	no		no	no	no	no partner		no	no	no	no	no	no	si	no	no
166	35	Policlinico Umberto I	A. Universitaria	Roma	Lazio	maschio	30-40	area metropolitana	senza attività	no	indeterminato/altro/NR	si	si	500+	no	no	no	no	no		no	si	si	1 partner	si	si	si	no	no	no	no	si	no	no
167	35	Policlinico Umberto I	A. Universitaria	Roma	Lazio	maschio	>40	area metropolitana	agricoltore/artigiano/operaio	no	eterosessuale	no	si	200-499	no	no	no	no	no		no	si	si	più partner	no	no	no	no	no	no	no	no	no	no
168	35	Policlinico Umberto I	A. Universitaria	Roma	Lazio	donna	>40	area metropolitana	agricoltore/artigiano/operaio	no	eterosessuale	no	si	500+	no	no	no	no	no		no	si	si	1 partner	no	no	no	no	no	no	no	no	no	no
169	35	Policlinico Umberto I	A. Universitaria	Roma	Lazio	maschio	>40	area metropolitana	agricoltore/artigiano/operaio	no	droghe v.e.	no	no	500+	no	si	no	no	no		no	no	no	no partner		no	no	no	no	no	no	no	no	no
170	35	Policlinico Umberto I	A. Universitaria	Roma	Lazio	maschio	>40	area metropolitana	dirigente/prof medica/impiegato/NR	no	eterosessuale	no	si	500+	no	no	no	no	no		no	si	si	1 partner	no	no	no	no	no	no	no	no	no	no
171	35	Policlinico Umberto I	A. Universitaria	Roma	Lazio	maschio	>40	area urbana	pensionato	no	omo/bisex	si	si	200-499	no	no	no	no	si	si	si	si	si	1 partner	no	no	no	no	no	no	no	no	no	no
172	35	Policlinico Umberto I	A. Universitaria	Roma	Lazio	donna	30-40	area urbana	agricoltore/artigiano/operaio	si	eterosessuale	si	si	<200	no	no	no	no	no		no	si	no	no partner		no	no	si	no	no	no	no	no	no
173	35	Policlinico Umberto I	A. Universitaria	Roma	Lazio	maschio	>40	area metropolitana	dirigente/prof medica/impiegato/NR	no	eterosessuale	si	si	500+	no	si	no	no	si	si	si	si	si	1 partner	no	si	si	si	no	no	no	no	no	no
174	35	Policlinico Umberto I	A. Universitaria	Roma	Lazio	maschio	<30	area metropolitana	senza attività	no	omo/bisex	si	si	NR/ND	no	no	no	si	no		no	si	si	più partner	no	no	no	no	no	no	no	no	no	no
175	35	Policlinico Umberto I	A. Universitaria	Roma	Lazio	maschio	>40	area metropolitana	dirigente/prof medica/impiegato/NR	no	droghe v.e.	no	si	500+	no	si	no	no	no		no	si	no	no partner		si	si	si	no	no	no	no	no	no
176	35	Policlinico Umberto I	A. Universitaria	Roma	Lazio	maschio	>40	area metropolitana	dirigente/prof medica/impiegato/NR	si	droghe v.e.	si	si	<200	no	si	no	no	si	si	no	si	si	1 partner	si	no	no	no	no	no	no	si	no	no
177	35	Policlinico Umberto I	A. Universitaria	Roma	Lazio	maschio	>40	area metropolitana	dirigente/prof medica/impiegato/NR	no	omo/bisex	no	si	500+	no	no	no	no	no		no	si	si	più partner	no	si	si	si	no	no	no	no	no	no
178	35	Policlinico Umberto I	A. Universitaria	Roma	Lazio	maschio	>40	area metropolitana	agricoltore/artigiano/operaio	si	omo/bisex	si	si	500+	no	no	si	no	si	si	no	si	si	1 partner	no	no	no	no	no	no	no	no	no	no
179	35	Policlinico Umberto I	A. Universitaria	Roma	Lazio	maschio	>40	area metropolitana	pensionato	no	droghe v.e.	si	si	500+	no	si	no	no	no		no	si	si	più partner	no	no	no	no	no	no	no	no	no	no
180	105	Policlinico Umberto I	A. Universitaria	Roma	Lazio	maschio	>40	area metropolitana	dirigente/prof medica/impiegato/NR	no	indeterminato/altro/NR	no	no	200-499	no	no	no	no	si	si	no	no	no	no partner		no	no	no	no	no	si	no	no	no
181	105	Policlinico Umberto I	A. Universitaria	Roma	Lazio	maschio	>40	area metropolitana	senza attività	si	droghe v.e.	no	si	500+	no	no	no	no	no		no	si	si	più partner	no	no	no	no	si	si	si	si	no	no
182	105	Policlinico Umberto I	A. Universitaria	Roma	Lazio	maschio	>40	area metropolitana	dirigente/prof medica/impiegato/NR	no	omo/bisex	no	si	200-499	no	no	no	no	no		no	no	si	più partner	no	si	si	si	no	no	no	no	no	no
183	105	Policlinico Umberto I	A. Universitaria	Roma	Lazio	donna	>40	area metropolitana	dirigente/prof medica/impiegato/NR	no	eterosessuale	no	si	200-499	no	no	no	no	si	no	no	no	si	1 partner	si	si	si	no	no	no	no	no	no	no
184	105	Policlinico Umberto I	A. Universitaria	Roma	Lazio	maschio	30-40	area metropolitana	agricoltore/artigiano/operaio	no	omo/bisex	no	si	200-499	no	no	no	no	si	si	si	no	si	più partner	si	si	si	no	si	no	no	no	no	no
185	105	Policlinico Umberto I	A. Universitaria	Roma	Lazio	maschio	30-40	area metropolitana	agricoltore/artigiano/operaio	no	droghe v.e.	no	si	500+	no	si	no	no	no		no	no	si	più partner	si	no	no	no	no	no	no	no	no	no
186	48	Ospedale Santa Maria della Misericordia	A ospedaliera	Perugia	Umbria	maschio	30-40	area metropolitana	dirigente/prof medica/impiegato/NR	si	indeterminato/altro/NR	no	si	500+	no	no	no	no	si	si	si	si	no	no partner		no	no	no	si	si	si	no	no	no
187	48	Ospedale Santa Maria della Misericordia	A ospedaliera	Perugia	Umbria	maschio	>40	area urbana	pensionato	no	eterosessuale	no	si	500+	no	no	no	no	si	si	si	si	no	no partner		no	no	no	no	no	no	no	no	no
188	48	Ospedale Santa Maria della Misericordia	A ospedaliera	Perugia	Umbria	maschio	>40	area urbana	dirigente/prof medica/impiegato/NR	no	omo/bisex	si	si	<200	no	no	no	no	no		no	si	no	no partner		no	no	no	no	no	si	no	no	no
189	48	Ospedale Santa Maria della Misericordia	A ospedaliera	Perugia	Umbria	maschio	>40	area urbana	pensionato	no	omo/bisex	no	si	<200	no	no	no	no	no		no	si	si	1 partner	no	no	no	no	no	no	si	si	no	no
190	48	Ospedale Santa Maria della Misericordia	A ospedaliera	Perugia	Umbria	donna	>40	area rurale/altro/NR	pensionato	no	droghe v.e.	no	si	<200	no	si	no	no	no		no	si	no	no partner		no	no	no	no	no	no	no	no	no
191	48	Ospedale Santa Maria della Misericordia	A ospedaliera	Perugia	Umbria	donna	>40	area urbana	pensionato	no	droghe v.e.	no	si	200-499	no	si	no	no	no		no	si	si	1 partner	si	si	si	si	no	no	no	no	no	no
192	48	Ospedale Santa Maria della Misericordia	A ospedaliera	Perugia	Umbria	maschio	>40	area rurale/altro/NR	agricoltore/artigiano/operaio	no	indeterminato/altro/NR	no	no	200-499	no	no	no	si	no		si	si	si	più partner	si	no	no	no	no	no	no	no	no	no
193	48	Ospedale Santa Maria della Misericordia	A ospedaliera	Perugia	Umbria	maschio	>40	area urbana	agricoltore/artigiano/operaio	si	eterosessuale	si	si	NR/ND	no	no	no	no	si	si	si	si	si	1 partner	no	no	no	no	no	no	no	no	no	no
194	48	Ospedale Santa Maria della Misericordia	A ospedaliera	Perugia	Umbria	maschio	>40	area urbana	agricoltore/artigiano/operaio	no	indeterminato/altro/NR	no	si	NR/ND	no	no	no	no	no		no	si	si	1 partner	no	si	si	si	no	no	no	no	no	no
195	48	Ospedale Santa Maria della Misericordia	A ospedaliera	Perugia	Umbria	maschio	30-40	area urbana	dirigente/prof medica/impiegato/NR	no	omo/bisex	no	si	200-499	no	no	si	no	no		no	si	si	più partner	si	no	no	no	no	no	no	si	no	no
196	48	Ospedale Santa Maria della Misericordia	A ospedaliera	Perugia	Umbria	transgender	>40	area metropolitana	senza attività	si	omo/bisex	no	no	500+	no	si	no	no	si	si	si	si	si	più partner	no	no	no	si	no	no	no	no	no	no
197	48	Ospedale Santa Maria della Misericordia	A ospedaliera	Perugia	Umbria	donna	30-40	area rurale/altro/NR	agricoltore/artigiano/operaio	no	indeterminato/altro/NR	no	si	200-499	si	si	no	no	si	no	si	si	si	1 partner	no	no	no	si	no	no	no	no	no	no
198	48	Ospedale Santa Maria della Misericordia	A ospedaliera	Perugia	Umbria	maschio	>40	area urbana	agricoltore/artigiano/operaio	no	eterosessuale	no	no	<200	no	no	no	no	si	no	si	no	si	1 partner	si	si	si	si	no	no	no	no	no	no
199	48	Ospedale Santa Maria della Misericordia	A ospedaliera	Perugia	Umbria	maschio	>40	area urbana	dirigente/prof medica/impiegato/NR	no	eterosessuale	no	si	200-499	no	no	no	no	si	no	si	no	si	1 partner	no	no	no	no	no	no	no	no	no	no
200	48	Ospedale Santa Maria della Misericordia	A ospedaliera	Perugia	Umbria	maschio	>40	area urbana	senza attività	no	eterosessuale	no	si	NR/ND	no	si	no	no	no		no	si	si	più partner	no	si	si	no	no	si	no	no	no	no
201	48	Ospedale Santa Maria della Misericordia	A ospedaliera	Perugia	Umbria	maschio	>40	area rurale/altro/NR	dirigente/prof medica/impiegato/NR	no	indeterminato/altro/NR	no	si	NR/ND	no	no	si	no	no		no	no	no	no partner		no	no	no	no	no	no	no	no	no
202	48	Ospedale Santa Maria della Misericordia	A ospedaliera	Perugia	Umbria	maschio	>40	area rurale/altro/NR	dirigente/prof medica/impiegato/NR	no	omo/bisex	no	si	500+	no	no	no	no	si	si	si	no	si	1 partner	no	si	si	si	no	no	si	no	no	no
203	48	Ospedale Santa Maria della Misericordia	A ospedaliera	Perugia	Umbria	maschio	>40	area urbana	agricoltore/artigiano/operaio	no	omo/bisex	si	si	500+	no	no	no	no	si	si	si	si	si	1 partner	no	no	no	no	no	no	no	no	no	no
204	48	Ospedale Santa Maria della Misericordia	A ospedaliera	Perugia	Umbria	donna	>40	area urbana	dirigente/prof medica/impiegato/NR	no	eterosessuale	si	si	200-499	no	si	no	no	si	no	si	no	no	no partner		no	no	si	no	no	no	no	no	no
205	48	Ospedale Santa Maria della Misericordia	A ospedaliera	Perugia	Umbria	maschio	>40	area urbana	agricoltore/artigiano/operaio	no	omo/bisex	no	si	<200	no	no	si	si	no		no	si	no	no partner		no	no	si	no	no	no	no	no	no
206	48	Ospedale Santa Maria della Misericordia	A ospedaliera	Perugia	Umbria	donna	>40	area rurale/altro/NR	dirigente/prof medica/impiegato/NR	no	eterosessuale	no	si	<200	no	no	no	no	si	si	si	no	si	1 partner	no	si	si	si	si	no	no	no	no	no
207	48	Ospedale Santa Maria della Misericordia	A ospedaliera	Perugia	Umbria	maschio	30-40	area rurale/altro/NR	agricoltore/artigiano/operaio	no	eterosessuale	no	si	500+	no	no	no	no	si	si	si	no	si	1 partner	no	no	no	no	no	no	no	no	no	no
208	48	Ospedale Santa Maria della Misericordia	A ospedaliera	Perugia	Umbria	donna	<30	area rurale/altro/NR	senza attività	si	indeterminato/altro/NR	no	si	<200	no	no	no	no	si	no	no	si	si	1 partner	si	no	no	no	no	no	no	no	no	no
209	48	Ospedale Santa Maria della Misericordia	A ospedaliera	Perugia	Umbria	maschio	>40	area urbana	pensionato	si	droghe v.e.	no	si	<200	si	si	no	no	no		no	si	si	1 partner	no	no	no	no	no	no	no	no	no	no
210	48	Ospedale Santa Maria della Misericordia	A ospedaliera	Perugia	Umbria	transgender	30-40	area urbana	senza attività	no	omo/bisex	no	si	NR/ND	no	no	no	no	si	no	si	no	si	più partner	si	no	no	no	no	no	no	no	no	no
211	48	Ospedale Santa Maria della Misericordia	A ospedaliera	Perugia	Umbria	donna	>40	area urbana	agricoltore/artigiano/operaio	no	eterosessuale	no	si	<200	no	no	no	no	si	si	si	si	si	1 partner	no	no	no	no	no	no	no	no	no	no
214	48	Ospedale Santa Maria della Misericordia	A ospedaliera	Perugia	Umbria	maschio	>40	area rurale/altro/NR	agricoltore/artigiano/operaio	no	omo/bisex	no	si	500+	no	no	no	no	si	si	si	si	no	no partner		no	no	no	no	no	no	no	no	no
215	48	Ospedale Santa Maria della Misericordia	A ospedaliera	Perugia	Umbria	maschio	>40	area urbana	dirigente/prof medica/impiegato/NR	no	omo/bisex	si	si	200-499	no	no	no	no	si	no	si	no	si	1 partner	no	si	si	no	no	no	no	no	no	no
216	48	Ospedale Santa Maria della Misericordia	A ospedaliera	Perugia	Umbria	maschio	>40	area rurale/altro/NR	pensionato	no	droghe v.e.	no	no	NR/ND	no	si	no	no	no		no	no	no	no partner		si	si	si	si	si	si	no	no	no
217	48	Ospedale Santa Maria della Misericordia	A ospedaliera	Perugia	Umbria	maschio	>40	area rurale/altro/NR	agricoltore/artigiano/operaio	no	omo/bisex	si	si	<200	no	no	no	si	no		no	no	no	no partner		no	no	no	no	no	no	no	no	no
218	48	Ospedale Santa Maria della Misericordia	A ospedaliera	Perugia	Umbria	maschio	>40	area rurale/altro/NR	dirigente/prof medica/impiegato/NR	no	eterosessuale	no	no	200-499	no	no	no	no	si	si	si	no	si	1 partner	no	si	si	si	no	no	no	no	no	no
219	48	Ospedale Santa Maria della Misericordia	A ospedaliera	Perugia	Umbria	donna	>40	area urbana	agricoltore/artigiano/operaio	no	droghe v.e.	no	si	500+	no	no	si	no	no		no	no	no	no partner		no	no	no	no	no	no	no	no	no
220	48	Ospedale Santa Maria della Misericordia	A ospedaliera	Perugia	Umbria	donna	<30	area urbana	senza attività	si	indeterminato/altro/NR	si	si	500+	no	no	no	no	si	si	si	si	si	1 partner	no	no	no	no	no	no	no	no	no	no
221	48	Ospedale Santa Maria della Misericordia	A ospedaliera	Perugia	Umbria	maschio	30-40	area rurale/altro/NR	agricoltore/artigiano/operaio	no	eterosessuale	no	si	200-499	no	no	no	no	no		si	si	no	no partner		no	no	no	no	no	si	si	no	no
222	48	Ospedale Santa Maria della Misericordia	A ospedaliera	Perugia	Umbria	maschio	>40	area rurale/altro/NR	senza attività	no	indeterminato/altro/NR	no	no	NR/ND	no	no	no	no	no		no	si	no	no partner		no	no	no	no	no	si	no	no	no
223	48	Ospedale Santa Maria della Misericordia	A ospedaliera	Perugia	Umbria	maschio	>40	area urbana	agricoltore/artigiano/operaio	si	eterosessuale	no	si	NR/ND	no	si	no	no	no		no	si	si	più partner	no	no	no	no	no	no	no	no	no	no
224	48	Ospedale Santa Maria della Misericordia	A ospedaliera	Perugia	Umbria	maschio	>40	area urbana	senza attività	no	eterosessuale	no	no	500+	no	no	no	no	si	si	si	si	si	1 partner	no	no	no	no	no	no	no	no	no	no
225	48	Ospedale Santa Maria della Misericordia	A ospedaliera	Perugia	Umbria	maschio	30-40	area rurale/altro/NR	senza attività	no	omo/bisex	no	no	NR/ND	no	no	no	no	si	no	si	si	si	1 partner	no	no	no	no	no	no	no	no	no	no
226	48	Ospedale Santa Maria della Misericordia	A ospedaliera	Perugia	Umbria	maschio	>40	area rurale/altro/NR	dirigente/prof medica/impiegato/NR	no	omo/bisex	no	si	500+	no	no	no	no	no		no	si	si	più partner	no	no	no	no	no	no	no	no	no	no
227	48	Ospedale Santa Maria della Misericordia	A ospedaliera	Perugia	Umbria	maschio	>40	area rurale/altro/NR	pensionato	no	eterosessuale	no	no	200-499	no	no	no	no	si	no	si	no	si	1 partner	no	no	no	no	no	no	no	no	no	no
228	48	Ospedale Santa Maria della Misericordia	A ospedaliera	Perugia	Umbria	maschio	>40	area rurale/altro/NR	agricoltore/artigiano/operaio	no	eterosessuale	no	si	500+	no	si	no	no	si	no	no	no	si	1 partner	no	no	no	no	no	no	no	no	no	no
229	48	Ospedale Santa Maria della Misericordia	A ospedaliera	Perugia	Umbria	maschio	30-40	area rurale/altro/NR	senza attività	no	omo/bisex	no	si	500+	no	no	no	no	no		si	no	si	più partner	no	no	no	si	si	no	si	si	no	no
230	48	Ospedale Santa Maria della Misericordia	A ospedaliera	Perugia	Umbria	donna	>40	area rurale/altro/NR	pensionato	si	eterosessuale	no	si	NR/ND	si	no	no	no	no		no	si	si	1 partner	si	no	no	no	no	no	no	no	no	no
231	48	Ospedale Santa Maria della Misericordia	A ospedaliera	Perugia	Umbria	donna	>40	area metropolitana	agricoltore/artigiano/operaio	no	eterosessuale	no	no	<200	no	si	no	no	no		no	si	si	più partner	no	no	no	no	no	si	si	no	no	no
232	143	Policlinico Universitario S.Orsola-Malpighi	A. Universitaria	Bologna	Emilia Romagna	maschio	>40	area metropolitana	dirigente/prof medica/impiegato/NR	no	indeterminato/altro/NR	no	si	NR/ND	no	no	no	no	no		no	si	si	1 partner	no	si	si	no	no	no	no	no	no	no
233	143	Policlinico Universitario S.Orsola-Malpighi	A. Universitaria	Bologna	Emilia Romagna	donna	>40	area metropolitana	agricoltore/artigiano/operaio	no	eterosessuale	no	si	500+	no	no	no	no	no		no	no	no	no partner		no	no	no	no	no	no	no	no	no
234	143	Policlinico Universitario S.Orsola-Malpighi	A. Universitaria	Bologna	Emilia Romagna	maschio	>40	area metropolitana	dirigente/prof medica/impiegato/NR	si	omo/bisex	no	si	500+	no	no	no	no	no		no	no	si	1 partner	no	si	si	no	no	no	no	no	no	no
235	143	Policlinico Universitario S.Orsola-Malpighi	A. Universitaria	Bologna	Emilia Romagna	donna	>40	area metropolitana	dirigente/prof medica/impiegato/NR	no	eterosessuale	no	si	500+	no	no	no	no	no		si	si	no	no partner		no	no	no	no	no	no	no	no	no
236	143	Policlinico Universitario S.Orsola-Malpighi	A. Universitaria	Bologna	Emilia Romagna	maschio	>40	area metropolitana	agricoltore/artigiano/operaio	no	eterosessuale	no	si	500+	no	no	no	no	si	si	si	no	no	no partner		no	no	no	no	no	no	no	no	no
237	143	Policlinico Universitario S.Orsola-Malpighi	A. Universitaria	Bologna	Emilia Romagna	donna	30-40	area urbana	dirigente/prof medica/impiegato/NR	si	eterosessuale	no	si	500+	no	no	no	no	si	no	si	no	si	1 partner	si	no	no	no	no	no	no	no	no	no
238	143	Policlinico Universitario S.Orsola-Malpighi	A. Universitaria	Bologna	Emilia Romagna	donna	>40	area metropolitana	dirigente/prof medica/impiegato/NR	no	indeterminato/altro/NR	no	si	500+	no	si	no	no	no		no	no	no	no partner		no	no	no	no	no	no	no	no	no
239	143	Policlinico Universitario S.Orsola-Malpighi	A. Universitaria	Bologna	Emilia Romagna	maschio	>40	area metropolitana	pensionato	no	omo/bisex	no	si	<200	no	no	no	no	no		no	si	no	no partner		no	no	si	no	no	no	no	no	no
240	143	Policlinico Universitario S.Orsola-Malpighi	A. Universitaria	Bologna	Emilia Romagna	maschio	>40	area rurale/altro/NR	senza attività	no	omo/bisex	no	si	200-499	no	no	no	no	no		no	no	si	più partner	no	no	no	no	no	no	no	no	no	no
241	143	Policlinico Universitario S.Orsola-Malpighi	A. Universitaria	Bologna	Emilia Romagna	maschio	>40	area rurale/altro/NR	agricoltore/artigiano/operaio	no	indeterminato/altro/NR	no	si	500+	no	no	no	no	si	si	si	no	no	no partner		no	no	no	no	no	no	no	no	no
242	143	Policlinico Universitario S.Orsola-Malpighi	A. Universitaria	Bologna	Emilia Romagna	maschio	>40	area metropolitana	agricoltore/artigiano/operaio	si	eterosessuale	no	si	<200	si	no	no	si	no		no	si	si	1 partner	no	no	no	no	no	no	no	no	no	no
243	143	Policlinico Universitario S.Orsola-Malpighi	A. Universitaria	Bologna	Emilia Romagna	maschio	>40	area urbana	agricoltore/artigiano/operaio	no	eterosessuale	no	si	500+	no	no	no	no	si	si	si	si	si	1 partner	no	si	si	si	no	no	no	no	no	no
244	143	Policlinico Universitario S.Orsola-Malpighi	A. Universitaria	Bologna	Emilia Romagna	maschio	<30	area metropolitana	agricoltore/artigiano/operaio	no	omo/bisex	no	si	500+	no	no	no	no	no		si	si	si	1 partner	no	no	no	no	no	no	no	no	no	no
245	143	Policlinico Universitario S.Orsola-Malpighi	A. Universitaria	Bologna	Emilia Romagna	maschio	>40	area urbana	agricoltore/artigiano/operaio	no	eterosessuale	no	si	NR/ND	no	no	no	no	si	si	si	si	si	1 partner	si	no	no	no	no	no	no	no	no	no
246	143	Policlinico Universitario S.Orsola-Malpighi	A. Universitaria	Bologna	Emilia Romagna	maschio	>40	area metropolitana	agricoltore/artigiano/operaio	no	droghe v.e.	no	si	NR/ND	no	si	no	si	si	si	no	si	no	no partner		si	si	no	no	no	si	no	no	no
247	143	Policlinico Universitario S.Orsola-Malpighi	A. Universitaria	Bologna	Emilia Romagna	donna	>40	area rurale/altro/NR	dirigente/prof medica/impiegato/NR	no	eterosessuale	no	si	500+	no	si	no	no	no		no	si	no	no partner		no	no	no	no	no	no	no	no	no
248	143	Policlinico Universitario S.Orsola-Malpighi	A. Universitaria	Bologna	Emilia Romagna	maschio	30-40	area metropolitana	dirigente/prof medica/impiegato/NR	no	indeterminato/altro/NR	no	si	<200	no	no	si	no	no		si	si	si	1 partner	no	no	no	si	si	no	no	no	no	no
249	143	Policlinico Universitario S.Orsola-Malpighi	A. Universitaria	Bologna	Emilia Romagna	maschio	>40	area urbana	pensionato	no	indeterminato/altro/NR	no	si	200-499	no	no	no	no	si	no	no	no	si	più partner	no	no	no	no	no	no	no	no	no	no
250	143	Policlinico Universitario S.Orsola-Malpighi	A. Universitaria	Bologna	Emilia Romagna	maschio	>40	area metropolitana	dirigente/prof medica/impiegato/NR	no	indeterminato/altro/NR	no	si	NR/ND	no	no	no	no	no		no	si	si	più partner	no	no	no	no	no	no	no	no	no	no
251	143	Policlinico Universitario S.Orsola-Malpighi	A. Universitaria	Bologna	Emilia Romagna	maschio	>40	area metropolitana	agricoltore/artigiano/operaio	no	omo/bisex	no	si	500+	si	si	no	si	no		si	si	si	più partner	no	no	no	no	no	no	no	no	no	no
252	143	Policlinico Universitario S.Orsola-Malpighi	A. Universitaria	Bologna	Emilia Romagna	maschio	>40	area metropolitana	dirigente/prof medica/impiegato/NR	no	omo/bisex	no	si	200-499	no	no	si	no	si	si	si	si	no	no partner		no	no	no	no	no	no	no	no	no
253	143	Policlinico Universitario S.Orsola-Malpighi	A. Universitaria	Bologna	Emilia Romagna	maschio	>40	area metropolitana	agricoltore/artigiano/operaio	no	omo/bisex	no	si	500+	no	no	no	no	si	si	si	si	si	1 partner	no	si	si	no	no	no	no	no	no	no
254	143	Policlinico Universitario S.Orsola-Malpighi	A. Universitaria	Bologna	Emilia Romagna	donna	>40	area metropolitana	agricoltore/artigiano/operaio	no	eterosessuale	no	si	<200	no	no	no	no	si	si	si	no	si	1 partner	no	no	no	no	no	no	no	no	no	no
255	143	Policlinico Universitario S.Orsola-Malpighi	A. Universitaria	Bologna	Emilia Romagna	donna	>40	area metropolitana	agricoltore/artigiano/operaio	no	omo/bisex	no	si	500+	no	no	no	no	si	no	si	si	si	1 partner	no	no	no	no	no	no	no	no	no	no
256	143	Policlinico Universitario S.Orsola-Malpighi	A. Universitaria	Bologna	Emilia Romagna	maschio	<30	area rurale/altro/NR	agricoltore/artigiano/operaio	no	indeterminato/altro/NR	si	no	<200	no	no	no	no	si	si	si	si	si	più partner	no	no	no	si	no	no	no	no	no	no
257	143	Policlinico Universitario S.Orsola-Malpighi	A. Universitaria	Bologna	Emilia Romagna	maschio	30-40	area metropolitana	dirigente/prof medica/impiegato/NR	no	omo/bisex	si	no	200-499	no	no	no	no	no		no	si	si	più partner	no	no	no	no	no	no	no	no	no	no
258	143	Policlinico Universitario S.Orsola-Malpighi	A. Universitaria	Bologna	Emilia Romagna	maschio	30-40	area urbana	dirigente/prof medica/impiegato/NR	no	omo/bisex	si	si	200-499	no	no	no	no	si	no	no	si	si	più partner	si	no	no	no	no	no	no	no	no	no
259	144	Policlinico Universitario S.Orsola-Malpighi	A. Universitaria	Bologna	Emilia Romagna	maschio	>40	area urbana	dirigente/prof medica/impiegato/NR	no	omo/bisex	no	si	500+	no	no	no	no	si	si	no	no	si	più partner	si	si	si	no	no	no	no	no	no	no
260	144	Policlinico Universitario S.Orsola-Malpighi	A. Universitaria	Bologna	Emilia Romagna	maschio	>40	area metropolitana	senza attività	no	omo/bisex	si	si	500+	no	no	no	no	no		no	si	no	no partner		no	no	no	no	no	no	no	no	no
261	144	Policlinico Universitario S.Orsola-Malpighi	A. Universitaria	Bologna	Emilia Romagna	maschio	>40	area metropolitana	agricoltore/artigiano/operaio	no	eterosessuale	no	si	200-499	no	no	no	no	si	si	si	si	si	più partner	no	no	no	no	no	no	no	no	no	no
262	144	Policlinico Universitario S.Orsola-Malpighi	A. Universitaria	Bologna	Emilia Romagna	maschio	>40	area urbana	pensionato	no	eterosessuale	no	si	500+	no	no	si	no	no		no	si	no	no partner		no	no	no	no	no	no	no	no	no
263	144	Policlinico Universitario S.Orsola-Malpighi	A. Universitaria	Bologna	Emilia Romagna	maschio	>40	area metropolitana	pensionato	si	droghe v.e.	no	si	500+	no	no	no	no	si	si	no	no	si	più partner	no	no	no	no	si	no	no	si	no	no
264	144	Policlinico Universitario S.Orsola-Malpighi	A. Universitaria	Bologna	Emilia Romagna	maschio	30-40	area rurale/altro/NR	dirigente/prof medica/impiegato/NR	no	omo/bisex	no	si	500+	no	no	no	no	si	si	si	si	si	1 partner	no	no	no	no	no	no	no	no	no	no
265	144	Policlinico Universitario S.Orsola-Malpighi	A. Universitaria	Bologna	Emilia Romagna	maschio	30-40	area metropolitana	dirigente/prof medica/impiegato/NR	no	omo/bisex	no	si	200-499	no	no	no	no	no		si	si	si	più partner	no	no	no	no	no	no	no	si	no	no
266	144	Policlinico Universitario S.Orsola-Malpighi	A. Universitaria	Bologna	Emilia Romagna	maschio	>40	area metropolitana	agricoltore/artigiano/operaio	no	omo/bisex	no	si	500+	no	no	no	no	no		no	si	si	1 partner	no	si	si	no	no	no	si	no	no	no
267	144	Policlinico Universitario S.Orsola-Malpighi	A. Universitaria	Bologna	Emilia Romagna	maschio	>40	area metropolitana	agricoltore/artigiano/operaio	no	eterosessuale	no	si	500+	no	no	no	no	si	si	si	no	si	1 partner	no	no	no	no	no	no	no	no	no	no
268	144	Policlinico Universitario S.Orsola-Malpighi	A. Universitaria	Bologna	Emilia Romagna	maschio	>40	area metropolitana	agricoltore/artigiano/operaio	no	eterosessuale	no	si	500+	no	no	no	no	no		si	no	no	no partner		no	no	no	no	no	no	no	no	no
269	144	Policlinico Universitario S.Orsola-Malpighi	A. Universitaria	Bologna	Emilia Romagna	donna	>40	area metropolitana	dirigente/prof medica/impiegato/NR	no	eterosessuale	no	si	500+	no	no	no	no	no		no	si	no	no partner		no	no	no	no	no	no	no	no	no
270	144	Policlinico Universitario S.Orsola-Malpighi	A. Universitaria	Bologna	Emilia Romagna	maschio	>40	area metropolitana	pensionato	no	omo/bisex	no	si	500+	no	no	no	no	no		si	si	si	1 partner	no	no	no	no	no	no	no	no	no	no
271	144	Policlinico Universitario S.Orsola-Malpighi	A. Universitaria	Bologna	Emilia Romagna	maschio	>40	area metropolitana	dirigente/prof medica/impiegato/NR	no	omo/bisex	no	si	500+	no	no	no	no	si	si	si	si	si	1 partner	no	no	no	no	no	no	no	no	no	no
272	144	Policlinico Universitario S.Orsola-Malpighi	A. Universitaria	Bologna	Emilia Romagna	maschio	>40	area metropolitana	dirigente/prof medica/impiegato/NR	no	eterosessuale	no	si	500+	no	no	no	no	si	si	si	no	si	1 partner	si	no	no	no	no	no	no	no	no	no
273	144	Policlinico Universitario S.Orsola-Malpighi	A. Universitaria	Bologna	Emilia Romagna	maschio	>40	area metropolitana	agricoltore/artigiano/operaio	no	eterosessuale	no	no	500+	no	no	no	no	si	si	si	si	si	1 partner	no	no	no	no	no	no	no	no	no	no
274	144	Policlinico Universitario S.Orsola-Malpighi	A. Universitaria	Bologna	Emilia Romagna	donna	>40	area metropolitana	agricoltore/artigiano/operaio	no	indeterminato/altro/NR	no	si	500+	no	no	no	no	si	no	si	si	si	1 partner	no	si	si	si	no	no	no	si	no	no
275	144	Policlinico Universitario S.Orsola-Malpighi	A. Universitaria	Bologna	Emilia Romagna	maschio	>40	area metropolitana	dirigente/prof medica/impiegato/NR	no	omo/bisex	no	si	200-499	no	no	no	no	si	no	no	si	si	1 partner	no	no	no	no	no	no	no	no	no	no
276	144	Policlinico Universitario S.Orsola-Malpighi	A. Universitaria	Bologna	Emilia Romagna	donna	>40	area metropolitana	dirigente/prof medica/impiegato/NR	no	droghe v.e.	si	si	500+	no	no	no	no	si	si	si	no	si	1 partner	si	no	no	no	no	no	no	no	no	no
277	144	Policlinico Universitario S.Orsola-Malpighi	A. Universitaria	Bologna	Emilia Romagna	maschio	>40	area urbana	dirigente/prof medica/impiegato/NR	si	indeterminato/altro/NR	no	si	NR/ND	no	no	no	no	no		no	no	no	no partner		no	no	no	no	no	no	no	no	no
278	144	Policlinico Universitario S.Orsola-Malpighi	A. Universitaria	Bologna	Emilia Romagna	maschio	>40	area metropolitana	agricoltore/artigiano/operaio	si	omo/bisex	no	si	200-499	no	no	no	no	si	si	si	no	si	1 partner	no	si	si	si	si	si	si	no	no	no
279	144	Policlinico Universitario S.Orsola-Malpighi	A. Universitaria	Bologna	Emilia Romagna	maschio	30-40	area metropolitana	dirigente/prof medica/impiegato/NR	no	omo/bisex	no	si	500+	no	no	no	no	no		si	si	si	più partner	no	no	no	no	no	no	no	no	no	no
280	144	Policlinico Universitario S.Orsola-Malpighi	A. Universitaria	Bologna	Emilia Romagna	donna	>40	area metropolitana	dirigente/prof medica/impiegato/NR	no	eterosessuale	si	no	500+	no	no	no	no	si	no	si	si	si	1 partner	no	no	no	no	no	no	no	no	no	no
281	144	Policlinico Universitario S.Orsola-Malpighi	A. Universitaria	Bologna	Emilia Romagna	donna	30-40	area metropolitana	agricoltore/artigiano/operaio	no	omo/bisex	no	si	500+	no	no	no	no	si	si	no	no	si	1 partner	no	no	no	no	no	no	no	no	no	no
282	144	Policlinico Universitario S.Orsola-Malpighi	A. Universitaria	Bologna	Emilia Romagna	donna	>40	area metropolitana	dirigente/prof medica/impiegato/NR	no	eterosessuale	no	si	200-499	no	no	no	no	si	si	no	no	si	1 partner	si	no	no	no	no	no	no	no	no	no
283	144	Policlinico Universitario S.Orsola-Malpighi	A. Universitaria	Bologna	Emilia Romagna	donna	>40	area urbana	dirigente/prof medica/impiegato/NR	no	droghe v.e.	si	si	500+	no	no	no	no	si	si	si	no	si	1 partner	no	si	si	no	si	no	no	no	no	no
284	144	Policlinico Universitario S.Orsola-Malpighi	A. Universitaria	Bologna	Emilia Romagna	donna	30-40	area rurale/altro/NR	agricoltore/artigiano/operaio	no	eterosessuale	no	si	500+	no	si	no	no	no		no	no	no	no partner		no	no	no	no	no	no	no	no	no
285	144	Policlinico Universitario S.Orsola-Malpighi	A. Universitaria	Bologna	Emilia Romagna	maschio	>40	area rurale/altro/NR	agricoltore/artigiano/operaio	no	droghe v.e.	no	si	500+	no	si	no	no	si	si	si	si	no	no partner		no	no	no	no	no	no	no	no	no
286	145	Policlinico Universitario S.Orsola-Malpighi	A. Universitaria	Bologna	Emilia Romagna	maschio	>40	area rurale/altro/NR	pensionato	no	eterosessuale	no	si	500+	no	no	no	no	no		no	no	no	no partner		no	no	no	no	no	no	no	no	no
287	145	Policlinico Universitario S.Orsola-Malpighi	A. Universitaria	Bologna	Emilia Romagna	maschio	>40	area rurale/altro/NR	pensionato	no	omo/bisex	si	si	200-499	no	no	no	no	si	no	no	no	no	no partner		si	si	no	no	no	no	no	no	no
288	145	Policlinico Universitario S.Orsola-Malpighi	A. Universitaria	Bologna	Emilia Romagna	maschio	>40	area rurale/altro/NR	agricoltore/artigiano/operaio	si	indeterminato/altro/NR	no	si	500+	no	si	no	no	si	si	si	no	si	1 partner	no	no	no	no	no	no	no	no	no	no
289	145	Policlinico Universitario S.Orsola-Malpighi	A. Universitaria	Bologna	Emilia Romagna	donna	>40	area rurale/altro/NR	dirigente/prof medica/impiegato/NR	si	eterosessuale	no	si	500+	no	no	no	no	si	si	si	no	si	1 partner	no	no	no	no	no	no	no	no	no	no
290	145	Policlinico Universitario S.Orsola-Malpighi	A. Universitaria	Bologna	Emilia Romagna	maschio	>40	area metropolitana	senza attività	no	droghe v.e.	no	si	500+	no	no	no	no	no		no	si	no	no partner		no	no	no	no	no	no	si	no	no
291	145	Policlinico Universitario S.Orsola-Malpighi	A. Universitaria	Bologna	Emilia Romagna	maschio	>40	area metropolitana	agricoltore/artigiano/operaio	si	eterosessuale	si	si	200-499	no	si	no	no	si	no	si	no	si	1 partner	no	no	no	si	no	no	si	si	no	no
292	145	Policlinico Universitario S.Orsola-Malpighi	A. Universitaria	Bologna	Emilia Romagna	maschio	>40	area metropolitana	agricoltore/artigiano/operaio	no	omo/bisex	no	si	500+	no	no	no	no	si	si	si	si	si	1 partner	no	no	no	no	no	no	no	no	no	no
293	145	Policlinico Universitario S.Orsola-Malpighi	A. Universitaria	Bologna	Emilia Romagna	donna	>40	area urbana	dirigente/prof medica/impiegato/NR	no	eterosessuale	no	si	500+	no	no	no	no	no		no	no	no	no partner		no	no	no	no	no	no	no	no	no
294	145	Policlinico Universitario S.Orsola-Malpighi	A. Universitaria	Bologna	Emilia Romagna	maschio	>40	area urbana	agricoltore/artigiano/operaio	si	omo/bisex	no	si	500+	no	no	no	no	si	no	si	si	si	più partner	no	no	no	no	no	no	no	no	no	no
295	145	Policlinico Universitario S.Orsola-Malpighi	A. Universitaria	Bologna	Emilia Romagna	maschio	30-40	area urbana	dirigente/prof medica/impiegato/NR	no	eterosessuale	no	si	500+	no	no	no	si	si	si	si	si	si	1 partner	no	no	no	no	no	no	no	no	no	no
296	145	Policlinico Universitario S.Orsola-Malpighi	A. Universitaria	Bologna	Emilia Romagna	maschio	>40	area metropolitana	pensionato	no	omo/bisex	no	si	200-499	no	no	no	no	si	no	si	si	si	1 partner	no	no	no	no	no	no	no	no	no	no
297	145	Policlinico Universitario S.Orsola-Malpighi	A. Universitaria	Bologna	Emilia Romagna	maschio	30-40	area metropolitana	dirigente/prof medica/impiegato/NR	si	omo/bisex	no	si	500+	no	si	no	si	si	no	si	si	si	1 partner	no	si	si	si	si	si	si	si	no	no
298	145	Policlinico Universitario S.Orsola-Malpighi	A. Universitaria	Bologna	Emilia Romagna	donna	>40	area metropolitana	pensionato	no	eterosessuale	no	no	500+	no	no	no	no	no		no	no	no	no partner		no	no	no	no	no	no	no	no	no
299	145	Policlinico Universitario S.Orsola-Malpighi	A. Universitaria	Bologna	Emilia Romagna	donna	30-40	area metropolitana	senza attività	si	eterosessuale	no	si	200-499	no	no	si	no	si	no	si	si	si	1 partner	no	no	no	no	no	no	no	no	no	no
300	145	Policlinico Universitario S.Orsola-Malpighi	A. Universitaria	Bologna	Emilia Romagna	maschio	>40	area metropolitana	dirigente/prof medica/impiegato/NR	no	droghe v.e.	no	no	500+	no	si	no	no	si	no	si	si	si	più partner	no	no	no	no	no	no	no	no	no	no
301	145	Policlinico Universitario S.Orsola-Malpighi	A. Universitaria	Bologna	Emilia Romagna	transgender	>40	area metropolitana	senza attività	si	omo/bisex	no	si	500+	no	no	no	si	si	no	si	si	si	più partner	no	si	si	si	si	no	no	si	no	no
302	145	Policlinico Universitario S.Orsola-Malpighi	A. Universitaria	Bologna	Emilia Romagna	maschio	30-40	area rurale/altro/NR	agricoltore/artigiano/operaio	no	omo/bisex	no	si	200-499	no	si	no	si	no		no	no	no	no partner		no	no	no	no	no	no	no	no	no
303	145	Policlinico Universitario S.Orsola-Malpighi	A. Universitaria	Bologna	Emilia Romagna	maschio	<30	area metropolitana	senza attività	no	omo/bisex	no	no	500+	no	no	no	si	si	si	si	si	si	più partner	no	si	si	si	si	si	si	no	no	no
306	145	Policlinico Universitario S.Orsola-Malpighi	A. Universitaria	Bologna	Emilia Romagna	donna	30-40	area urbana	dirigente/prof medica/impiegato/NR	si	droghe v.e.	no	si	500+	no	no	no	no	si	si	si	si	si	1 partner	no	si	si	si	si	si	si	si	no	no
307	145	Policlinico Universitario S.Orsola-Malpighi	A. Universitaria	Bologna	Emilia Romagna	maschio	<30	area urbana	dirigente/prof medica/impiegato/NR	si	droghe v.e.	no	si	500+	no	no	no	no	si	si	si	si	no	no partner		no	no	no	no	no	no	no	no	no
308	145	Policlinico Universitario S.Orsola-Malpighi	A. Universitaria	Bologna	Emilia Romagna	maschio	30-40	area metropolitana	agricoltore/artigiano/operaio	no	omo/bisex	no	si	200-499	no	si	no	no	si	si	si	si	si	1 partner	si	no	no	no	no	no	no	no	no	no
309	66	UO Malattie Infettive - AUSL Ravenna	A ospedaliera	Ravenna	Emilia Romagna	maschio	>40	area urbana	senza attività	no	droghe v.e.	no	no	500+	no	no	si	no	no		si	no	no	no partner		si	si	no	no	no	no	no	no	no
310	66	UO Malattie Infettive - AUSL Ravenna	A ospedaliera	Ravenna	Emilia Romagna	donna	>40	area urbana	pensionato	no	eterosessuale	no	no	500+	no	no	no	no	no		no	si	si	1 partner	no	si	si	no	no	no	no	no	no	no
311	66	UO Malattie Infettive - AUSL Ravenna	A ospedaliera	Ravenna	Emilia Romagna	maschio	>40	area metropolitana	agricoltore/artigiano/operaio	no	indeterminato/altro/NR	no	no	<200	no	si	no	no	si	si	si	si	si	1 partner	si	si	si	si	si	si	si	no	no	no
312	66	UO Malattie Infettive - AUSL Ravenna	A ospedaliera	Ravenna	Emilia Romagna	maschio	>40	area rurale/altro/NR	pensionato	si	indeterminato/altro/NR	si	si	NR/ND	no	no	no	no	no		no	no	no	no partner		no	no	no	no	no	no	no	no	no
313	66	UO Malattie Infettive - AUSL Ravenna	A ospedaliera	Ravenna	Emilia Romagna	maschio	>40	area urbana	agricoltore/artigiano/operaio	no	omo/bisex	si	no	200-499	no	no	no	no	no		no	si	si	1 partner	no	no	no	no	no	no	no	no	no	no
314	66	UO Malattie Infettive - AUSL Ravenna	A ospedaliera	Ravenna	Emilia Romagna	maschio	>40	area urbana	dirigente/prof medica/impiegato/NR	no	omo/bisex	si	si	500+	no	no	no	no	no		no	si	si	più partner	no	si	si	si	no	no	si	no	no	no
315	66	UO Malattie Infettive - AUSL Ravenna	A ospedaliera	Ravenna	Emilia Romagna	maschio	>40	area urbana	pensionato	no	omo/bisex	no	si	NR/ND	no	no	no	no	si	si	no	no	no	no partner		si	si	si	no	no	no	no	no	no
316	66	UO Malattie Infettive - AUSL Ravenna	A ospedaliera	Ravenna	Emilia Romagna	maschio	>40	area urbana	agricoltore/artigiano/operaio	no	indeterminato/altro/NR	no	si	500+	no	no	si	no	si	si	si	si	si	più partner	no	no	no	si	no	no	no	no	no	no
317	66	UO Malattie Infettive - AUSL Ravenna	A ospedaliera	Ravenna	Emilia Romagna	maschio	>40	area rurale/altro/NR	agricoltore/artigiano/operaio	no	eterosessuale	no	si	NR/ND	no	no	no	no	si	si	si	si	si	più partner	no	si	si	no	no	no	si	no	no	no
318	66	UO Malattie Infettive - AUSL Ravenna	A ospedaliera	Ravenna	Emilia Romagna	maschio	>40	area urbana	pensionato	no	indeterminato/altro/NR	no	no	NR/ND	no	no	no	no	si	no	si	no	si	1 partner	no	no	no	no	no	no	no	no	no	no
319	66	UO Malattie Infettive - AUSL Ravenna	A ospedaliera	Ravenna	Emilia Romagna	maschio	>40	area urbana	agricoltore/artigiano/operaio	no	eterosessuale	no	si	500+	no	no	no	no	si	si	si	no	no	no partner		no	no	no	no	no	no	no	no	no
320	66	UO Malattie Infettive - AUSL Ravenna	A ospedaliera	Ravenna	Emilia Romagna	maschio	>40	area urbana	dirigente/prof medica/impiegato/NR	no	omo/bisex	si	si	500+	no	no	no	no	si	si	si	no	no	no partner		si	si	no	si	no	no	no	no	no
321	66	UO Malattie Infettive - AUSL Ravenna	A ospedaliera	Ravenna	Emilia Romagna	donna	>40	area urbana	agricoltore/artigiano/operaio	no	droghe v.e.	no	si	<200	no	si	no	no	si	si	si	si	si	1 partner	no	si	si	no	no	no	no	no	no	si
322	66	UO Malattie Infettive - AUSL Ravenna	A ospedaliera	Ravenna	Emilia Romagna	maschio	30-40	area urbana	agricoltore/artigiano/operaio	no	eterosessuale	si	si	NR/ND	no	no	no	no	si	no	no	si	si	1 partner	no	no	no	no	no	no	no	no	no	no
323	66	UO Malattie Infettive - AUSL Ravenna	A ospedaliera	Ravenna	Emilia Romagna	maschio	30-40	area urbana	dirigente/prof medica/impiegato/NR	no	omo/bisex	no	si	500+	no	no	no	no	si	si	si	no	no	no partner		si	si	no	no	no	no	no	no	no
324	66	UO Malattie Infettive - AUSL Ravenna	A ospedaliera	Ravenna	Emilia Romagna	maschio	30-40	area urbana	agricoltore/artigiano/operaio	no	omo/bisex	no	si	500+	no	si	no	no	no		no	si	si	1 partner	no	si	si	no	no	no	no	no	no	no
325	20	A.O. S. Croce e Carle - SC Malattie Infettive e Tropicali	A ospedaliera	Cuneo	Piemonte	maschio	>40	area rurale/altro/NR	agricoltore/artigiano/operaio	no	eterosessuale	no	si	NR/ND	no	no	no	no	no		si	si	no	no partner		si	si	si	no	no	no	no	no	no
326	20	A.O. S. Croce e Carle - SC Malattie Infettive e Tropicali	A ospedaliera	Cuneo	Piemonte	maschio	>40	area urbana	senza attività	no	droghe v.e.	no	si	200-499	no	si	no	no	si	si	no	no	si	1 partner	no	no	no	si	no	no	no	no	no	no
327	20	A.O. S. Croce e Carle - SC Malattie Infettive e Tropicali	A ospedaliera	Cuneo	Piemonte	maschio	>40	area rurale/altro/NR	agricoltore/artigiano/operaio	no	droghe v.e.	no	no	200-499	no	si	si	no	no		no	si	no	no partner		no	no	no	no	no	no	no	no	no
328	20	A.O. S. Croce e Carle - SC Malattie Infettive e Tropicali	A ospedaliera	Cuneo	Piemonte	maschio	>40	area urbana	agricoltore/artigiano/operaio	no	omo/bisex	no	no	500+	no	no	no	no	no		no	si	si	più partner	si	no	no	no	no	no	no	no	no	no
329	20	A.O. S. Croce e Carle - SC Malattie Infettive e Tropicali	A ospedaliera	Cuneo	Piemonte	maschio	>40	area rurale/altro/NR	senza attività	no	eterosessuale	no	si	NR/ND	no	no	no	no	no		si	si	no	no partner		no	no	si	si	no	no	si	no	no
330	20	A.O. S. Croce e Carle - SC Malattie Infettive e Tropicali	A ospedaliera	Cuneo	Piemonte	maschio	>40	area rurale/altro/NR	agricoltore/artigiano/operaio	no	eterosessuale	no	si	NR/ND	no	no	no	no	no		si	si	no	no partner		si	si	si	no	no	no	no	no	no
331	20	A.O. S. Croce e Carle - SC Malattie Infettive e Tropicali	A ospedaliera	Cuneo	Piemonte	maschio	>40	area rurale/altro/NR	pensionato	si	omo/bisex	no	si	<200	no	no	no	no	si	no	si	no	si	1 partner	no	no	no	si	si	si	si	no	no	no
333	20	A.O. S. Croce e Carle - SC Malattie Infettive e Tropicali	A ospedaliera	Cuneo	Piemonte	maschio	>40	area rurale/altro/NR	senza attività	no	droghe v.e.	no	si	500+	no	no	no	no	si	no	si	no	no	no partner		no	no	no	no	no	no	no	no	no
334	20	A.O. S. Croce e Carle - SC Malattie Infettive e Tropicali	A ospedaliera	Cuneo	Piemonte	donna	>40	area rurale/altro/NR	pensionato	no	eterosessuale	no	no	NR/ND	no	no	si	no	no		si	no	si	1 partner	no	no	no	no	no	no	no	no	no	no
335	20	A.O. S. Croce e Carle - SC Malattie Infettive e Tropicali	A ospedaliera	Cuneo	Piemonte	maschio	>40	area urbana	pensionato	no	indeterminato/altro/NR	si	no	NR/ND	no	no	no	no	si	no	no	no	no	no partner		no	no	no	no	no	no	no	no	no
336	20	A.O. S. Croce e Carle - SC Malattie Infettive e Tropicali	A ospedaliera	Cuneo	Piemonte	maschio	>40	area urbana	dirigente/prof medica/impiegato/NR	no	omo/bisex	no	si	<200	no	no	no	no	si	si	si	si	si	1 partner	no	si	si	no	no	no	no	no	no	no
337	20	A.O. S. Croce e Carle - SC Malattie Infettive e Tropicali	A ospedaliera	Cuneo	Piemonte	maschio	>40	area urbana	agricoltore/artigiano/operaio	no	eterosessuale	no	si	NR/ND	no	no	no	no	si	si	si	si	si	1 partner	no	no	no	no	no	no	no	no	no	no
338	20	A.O. S. Croce e Carle - SC Malattie Infettive e Tropicali	A ospedaliera	Cuneo	Piemonte	maschio	>40	area urbana	agricoltore/artigiano/operaio	no	omo/bisex	si	si	<200	no	no	no	no	no		no	si	si	1 partner	no	no	no	no	no	no	no	no	no	no
339	20	A.O. S. Croce e Carle - SC Malattie Infettive e Tropicali	A ospedaliera	Cuneo	Piemonte	maschio	>40	area metropolitana	senza attività	si	eterosessuale	no	si	NR/ND	si	no	no	no	no		no	si	no	no partner		no	no	si	si	si	si	no	no	no
340	20	A.O. S. Croce e Carle - SC Malattie Infettive e Tropicali	A ospedaliera	Cuneo	Piemonte	maschio	>40	area urbana	dirigente/prof medica/impiegato/NR	no	omo/bisex	no	si	NR/ND	no	no	si	no	no		no	si	si	1 partner	no	no	no	no	no	no	no	no	no	no
341	250	Arcispedale santa maria Nuova	IRCCS	Reggio Emilia	Emilia Romagna	maschio	30-40	area urbana	agricoltore/artigiano/operaio	no	droghe v.e.	no	no	500+	no	si	no	no	si	no	si	si	si	1 partner	no	no	no	no	no	no	no	no	no	no
342	250	Arcispedale santa maria Nuova	IRCCS	Reggio Emilia	Emilia Romagna	maschio	>40	area rurale/altro/NR	agricoltore/artigiano/operaio	no	omo/bisex	no	si	NR/ND	no	no	no	no	no		no	si	si	1 partner	no	si	si	si	no	no	no	no	no	no
343	250	Arcispedale santa maria Nuova	IRCCS	Reggio Emilia	Emilia Romagna	donna	>40	area rurale/altro/NR	agricoltore/artigiano/operaio	no	indeterminato/altro/NR	no	no	NR/ND	no	no	no	no	si	si	no	no	si	1 partner	si	no	no	no	no	no	no	no	no	no
344	250	Arcispedale santa maria Nuova	IRCCS	Reggio Emilia	Emilia Romagna	donna	>40	area rurale/altro/NR	agricoltore/artigiano/operaio	no	droghe v.e.	no	si	500+	no	si	no	no	si	si	si	no	si	1 partner	no	no	no	no	no	no	no	no	no	no
345	250	Arcispedale santa maria Nuova	IRCCS	Reggio Emilia	Emilia Romagna	transgender	<30	area urbana	senza attività	si	eterosessuale	no	no	NR/ND	no	no	no	si	si	si	si	si	si	più partner	si	no	no	no	no	no	no	no	no	no
346	250	Arcispedale santa maria Nuova	IRCCS	Reggio Emilia	Emilia Romagna	maschio	>40	area urbana	pensionato	no	eterosessuale	si	si	500+	no	no	no	no	si	si	si	si	si	1 partner	no	no	no	no	no	no	no	no	no	no
347	250	Arcispedale santa maria Nuova	IRCCS	Reggio Emilia	Emilia Romagna	donna	>40	area metropolitana	agricoltore/artigiano/operaio	no	indeterminato/altro/NR	no	si	NR/ND	no	no	no	no	si	no	no	si	no	no partner		no	no	no	no	no	no	no	no	no
348	250	Arcispedale santa maria Nuova	IRCCS	Reggio Emilia	Emilia Romagna	donna	30-40	area metropolitana	agricoltore/artigiano/operaio	si	indeterminato/altro/NR	no	si	500+	no	no	no	no	si	no	no	no	si	1 partner	si	si	si	si	no	no	si	no	no	no
349	250	Arcispedale santa maria Nuova	IRCCS	Reggio Emilia	Emilia Romagna	maschio	>40	area urbana	pensionato	no	droghe v.e.	no	si	500+	no	si	si	no	si	si	si	no	si	1 partner	no	no	no	no	no	no	no	no	no	no
350	250	Arcispedale santa maria Nuova	IRCCS	Reggio Emilia	Emilia Romagna	maschio	30-40	area urbana	agricoltore/artigiano/operaio	no	indeterminato/altro/NR	no	si	<200	no	no	no	no	si	si	si	si	no	no partner		no	no	no	no	no	no	no	no	no
351	250	Arcispedale santa maria Nuova	IRCCS	Reggio Emilia	Emilia Romagna	donna	>40	area rurale/altro/NR	dirigente/prof medica/impiegato/NR	no	indeterminato/altro/NR	no	si	200-499	no	no	no	no	no		no	si	si	più partner	si	no	no	no	no	no	no	no	no	no
352	250	Arcispedale santa maria Nuova	IRCCS	Reggio Emilia	Emilia Romagna	maschio	>40	area rurale/altro/NR	senza attività	si	droghe v.e.	no	no	500+	no	si	no	no	si	no	no	no	no	no partner		no	no	no	no	no	no	no	no	no
353	250	Arcispedale santa maria Nuova	IRCCS	Reggio Emilia	Emilia Romagna	maschio	30-40	area urbana	agricoltore/artigiano/operaio	no	eterosessuale	no	no	500+	no	si	no	no	si	si	si	si	si	più partner	no	no	no	no	no	no	no	si	no	no
354	250	Arcispedale santa maria Nuova	IRCCS	Reggio Emilia	Emilia Romagna	maschio	>40	area urbana	pensionato	no	droghe v.e.	no	no	500+	no	si	no	no	si	no	no	no	si	più partner	si	no	no	si	no	no	no	no	no	no
355	300	Giovanni XXIII	A ospedaliera	Bergamo	Lombardia	maschio	<30	area urbana	senza attività	no	indeterminato/altro/NR	no	si	NR/ND	no	no	no	si	no		no	si	no	no partner		no	no	no	no	no	no	no	no	no
356	300	Giovanni XXIII	A ospedaliera	Bergamo	Lombardia	maschio	>40	area metropolitana	agricoltore/artigiano/operaio	no	omo/bisex	no	si	500+	no	no	si	no	si	no	si	no	si	1 partner	no	si	si	no	no	no	no	no	no	no
357	300	Giovanni XXIII	A ospedaliera	Bergamo	Lombardia	maschio	>40	area urbana	agricoltore/artigiano/operaio	no	droghe v.e.	no	no	200-499	no	si	no	no	si	no	no	no	no	no partner		no	no	no	no	no	no	no	no	no
358	300	Giovanni XXIII	A ospedaliera	Bergamo	Lombardia	donna	30-40	area urbana	senza attività	no	eterosessuale	no	si	NR/ND	no	no	no	no	si	no	no	no	no	no partner		no	no	no	no	no	no	no	no	no
359	300	Giovanni XXIII	A ospedaliera	Bergamo	Lombardia	maschio	>40	area urbana	agricoltore/artigiano/operaio	no	indeterminato/altro/NR	si	si	NR/ND	no	no	no	no	si	si	si	no	no	no partner		no	no	no	no	no	no	no	no	no
360	300	Giovanni XXIII	A ospedaliera	Bergamo	Lombardia	maschio	>40	area urbana	agricoltore/artigiano/operaio	no	droghe v.e.	no	no	NR/ND	no	si	no	no	no		no	no	no	no partner		no	no	no	no	no	no	si	no	no
361	300	Giovanni XXIII	A ospedaliera	Bergamo	Lombardia	donna	>40	area rurale/altro/NR	senza attività	no	indeterminato/altro/NR	no	si	NR/ND	no	no	no	no	si	no	si	no	si	1 partner	no	no	no	no	no	no	no	no	no	no
362	300	Giovanni XXIII	A ospedaliera	Bergamo	Lombardia	maschio	>40	area urbana	dirigente/prof medica/impiegato/NR	si	eterosessuale	si	no	<200	no	no	no	no	si	no	si	si	si	più partner	no	no	no	no	no	no	no	no	no	no
363	300	Giovanni XXIII	A ospedaliera	Bergamo	Lombardia	maschio	>40	area urbana	agricoltore/artigiano/operaio	si	omo/bisex	no	si	500+	no	no	no	si	no		si	si	si	più partner	si	no	no	no	no	no	no	no	no	no
364	300	Giovanni XXIII	A ospedaliera	Bergamo	Lombardia	donna	>40	area rurale/altro/NR	agricoltore/artigiano/operaio	no	eterosessuale	no	si	NR/ND	no	no	no	no	si	no	si	si	si	1 partner	no	no	no	si	no	no	si	no	no	no
365	300	Giovanni XXIII	A ospedaliera	Bergamo	Lombardia	maschio	>40	area urbana	dirigente/prof medica/impiegato/NR	no	omo/bisex	no	si	200-499	no	no	no	no	no		no	no	si	più partner	si	no	no	no	no	no	no	no	no	no
366	300	Giovanni XXIII	A ospedaliera	Bergamo	Lombardia	maschio	30-40	area urbana	agricoltore/artigiano/operaio	no	omo/bisex	si	no	NR/ND	no	no	no	no	si	si	si	si	si	1 partner	no	no	no	no	no	no	no	no	no	no
367	300	Giovanni XXIII	A ospedaliera	Bergamo	Lombardia	maschio	30-40	area rurale/altro/NR	agricoltore/artigiano/operaio	no	omo/bisex	no	si	500+	no	no	no	si	si	si	no	no	si	più partner	si	no	no	no	no	no	no	no	no	no
369	300	Giovanni XXIII	A ospedaliera	Bergamo	Lombardia	maschio	>40	area urbana	senza attività	no	eterosessuale	no	si	NR/ND	no	si	no	no	no		si	no	no	no partner		no	no	si	no	no	no	no	no	no
370	300	Giovanni XXIII	A ospedaliera	Bergamo	Lombardia	maschio	>40	area urbana	dirigente/prof medica/impiegato/NR	no	indeterminato/altro/NR	no	si	<200	no	no	no	no	si	no	si	si	no	no partner		si	si	si	no	no	si	no	no	si
371	300	Giovanni XXIII	A ospedaliera	Bergamo	Lombardia	maschio	>40	area rurale/altro/NR	dirigente/prof medica/impiegato/NR	no	eterosessuale	no	si	NR/ND	no	no	no	no	no		no	si	si	1 partner	no	si	si	no	no	no	no	no	no	no
372	300	Giovanni XXIII	A ospedaliera	Bergamo	Lombardia	maschio	>40	area urbana	agricoltore/artigiano/operaio	si	droghe v.e.	no	si	500+	no	si	no	no	si	si	no	no	si	1 partner	si	no	no	no	no	no	no	no	no	no
373	300	Giovanni XXIII	A ospedaliera	Bergamo	Lombardia	donna	>40	area urbana	senza attività	no	eterosessuale	si	si	500+	no	no	no	no	si	no	no	no	si	1 partner	si	no	no	no	no	no	no	no	no	no
374	300	Giovanni XXIII	A ospedaliera	Bergamo	Lombardia	maschio	30-40	area urbana	agricoltore/artigiano/operaio	no	omo/bisex	no	si	NR/ND	si	no	no	no	si	si	si	si	si	1 partner	no	si	si	si	si	no	si	si	no	no
375	300	Giovanni XXIII	A ospedaliera	Bergamo	Lombardia	donna	>40	area rurale/altro/NR	pensionato	no	eterosessuale	si	no	<200	no	no	no	no	no		no	no	no	no partner		no	no	no	no	no	no	no	no	no
376	300	Giovanni XXIII	A ospedaliera	Bergamo	Lombardia	maschio	>40	area urbana	senza attività	no	droghe v.e.	no	si	200-499	no	no	si	no	si	no	no	no	si	1 partner	si	no	no	no	no	no	no	no	no	no
377	300	Giovanni XXIII	A ospedaliera	Bergamo	Lombardia	donna	30-40	area urbana	agricoltore/artigiano/operaio	si	eterosessuale	si	si	200-499	no	si	no	si	si	si	si	no	si	1 partner	no	no	no	no	no	no	no	no	no	no
378	300	Giovanni XXIII	A ospedaliera	Bergamo	Lombardia	maschio	>40	area rurale/altro/NR	agricoltore/artigiano/operaio	si	indeterminato/altro/NR	no	si	NR/ND	no	si	no	no	si	si	si	si	si	1 partner	no	si	si	si	no	no	no	si	no	no
379	300	Giovanni XXIII	A ospedaliera	Bergamo	Lombardia	maschio	30-40	area rurale/altro/NR	senza attività	no	omo/bisex	si	si	500+	no	no	no	no	no		no	si	no	no partner		no	no	no	no	no	no	no	no	no
380	300	Giovanni XXIII	A ospedaliera	Bergamo	Lombardia	maschio	>40	area rurale/altro/NR	agricoltore/artigiano/operaio	no	droghe v.e.	no	no	NR/ND	si	si	no	no	no		no	si	no	no partner		no	no	no	no	no	no	no	no	no
381	300	Giovanni XXIII	A ospedaliera	Bergamo	Lombardia	maschio	30-40	area metropolitana	agricoltore/artigiano/operaio	no	omo/bisex	no	si	<200	no	no	no	no	no		si	si	si	1 partner	no	no	no	no	no	no	si	no	no	no
382	300	Giovanni XXIII	A ospedaliera	Bergamo	Lombardia	maschio	>40	area rurale/altro/NR	agricoltore/artigiano/operaio	si	eterosessuale	no	no	<200	no	no	no	no	si	no	si	no	no	no partner		no	no	si	si	si	si	no	no	no
383	300	Giovanni XXIII	A ospedaliera	Bergamo	Lombardia	maschio	>40	area urbana	senza attività	no	eterosessuale	no	no	NR/ND	no	si	si	no	si	si	si	si	si	1 partner	no	si	si	no	no	no	no	no	no	no
384	300	Giovanni XXIII	A ospedaliera	Bergamo	Lombardia	maschio	>40	area rurale/altro/NR	senza attività	no	droghe v.e.	no	no	NR/ND	no	si	no	no	no		si	no	si	1 partner	no	no	no	si	no	no	no	no	no	no
385	300	Giovanni XXIII	A ospedaliera	Bergamo	Lombardia	maschio	>40	area rurale/altro/NR	agricoltore/artigiano/operaio	no	droghe v.e.	si	si	500+	no	si	no	no	no		no	no	no	no partner		no	no	no	no	no	no	no	no	no
386	300	Giovanni XXIII	A ospedaliera	Bergamo	Lombardia	donna	30-40	area urbana	agricoltore/artigiano/operaio	si	indeterminato/altro/NR	no	si	200-499	no	no	no	no	no		no	no	si	1 partner	si	no	no	no	no	no	no	no	no	no
387	300	Giovanni XXIII	A ospedaliera	Bergamo	Lombardia	donna	>40	area urbana	dirigente/prof medica/impiegato/NR	no	eterosessuale	si	no	500+	no	no	no	no	no		no	si	si	1 partner	no	si	si	no	no	no	no	no	no	no
388	300	Giovanni XXIII	A ospedaliera	Bergamo	Lombardia	maschio	>40	area rurale/altro/NR	dirigente/prof medica/impiegato/NR	no	omo/bisex	no	no	200-499	no	si	no	no	no		si	si	no	no partner		no	no	no	no	no	no	no	no	no
389	300	Giovanni XXIII	A ospedaliera	Bergamo	Lombardia	maschio	>40	area urbana	agricoltore/artigiano/operaio	no	droghe v.e.	no	no	NR/ND	no	si	no	no	si	si	si	no	no	no partner		no	no	no	no	no	no	no	no	no
390	300	Giovanni XXIII	A ospedaliera	Bergamo	Lombardia	maschio	>40	area urbana	agricoltore/artigiano/operaio	no	omo/bisex	no	no	NR/ND	no	no	no	no	si	no	si	si	si	1 partner	no	no	no	no	no	no	no	no	no	no
391	300	Giovanni XXIII	A ospedaliera	Bergamo	Lombardia	maschio	>40	area metropolitana	pensionato	no	droghe v.e.	no	no	NR/ND	no	no	no	no	no		no	no	no	no partner		no	no	si	si	no	no	no	si	si
392	300	Giovanni XXIII	A ospedaliera	Bergamo	Lombardia	maschio	>40	area urbana	agricoltore/artigiano/operaio	no	indeterminato/altro/NR	si	no	NR/ND	no	si	si	no	no		no	no	no	no partner		no	no	no	no	no	no	no	no	no
393	300	Giovanni XXIII	A ospedaliera	Bergamo	Lombardia	maschio	>40	area urbana	agricoltore/artigiano/operaio	no	indeterminato/altro/NR	no	si	200-499	no	si	no	no	si	si	si	si	si	1 partner	si	no	no	no	no	no	no	no	no	no
394	300	Giovanni XXIII	A ospedaliera	Bergamo	Lombardia	maschio	>40	area urbana	senza attività	no	droghe v.e.	no	no	NR/ND	no	si	no	no	no		no	si	no	no partner		no	no	si	no	si	si	no	no	no
395	300	Giovanni XXIII	A ospedaliera	Bergamo	Lombardia	donna	>40	area urbana	agricoltore/artigiano/operaio	no	omo/bisex	no	no	NR/ND	no	si	no	no	si	no	si	si	si	1 partner	no	no	no	no	no	no	no	no	no	no
396	300	Giovanni XXIII	A ospedaliera	Bergamo	Lombardia	donna	30-40	area urbana	dirigente/prof medica/impiegato/NR	si	eterosessuale	no	si	500+	no	no	no	no	si	si	no	no	si	1 partner	si	no	no	no	no	no	no	no	no	no
397	300	Giovanni XXIII	A ospedaliera	Bergamo	Lombardia	donna	>40	area urbana	senza attività	no	eterosessuale	no	si	500+	no	no	no	no	si	no	si	no	si	1 partner	no	no	no	no	no	no	no	no	no	no
398	300	Giovanni XXIII	A ospedaliera	Bergamo	Lombardia	maschio	>40	area rurale/altro/NR	agricoltore/artigiano/operaio	no	eterosessuale	no	no	200-499	no	si	si	no	si	no	no	no	no	no partner		no	no	no	no	no	no	no	no	no
399	300	Giovanni XXIII	A ospedaliera	Bergamo	Lombardia	maschio	>40	area rurale/altro/NR	senza attività	si	droghe v.e.	si	no	<200	no	si	si	si	si	si	si	si	no	no partner		no	no	no	no	no	no	no	no	no
400	300	Giovanni XXIII	A ospedaliera	Bergamo	Lombardia	maschio	>40	area metropolitana	pensionato	no	droghe v.e.	no	no	<200	no	si	si	si	si	si	no	si	no	no partner		no	no	si	no	no	no	no	no	no
401	300	Giovanni XXIII	A ospedaliera	Bergamo	Lombardia	maschio	>40	area urbana	agricoltore/artigiano/operaio	no	omo/bisex	no	si	500+	no	no	no	si	no		si	si	si	più partner	no	si	si	si	no	no	no	no	no	no
402	300	Giovanni XXIII	A ospedaliera	Bergamo	Lombardia	maschio	>40	area urbana	senza attività	si	droghe v.e.	si	si	500+	no	si	no	no	no		si	si	si	più partner	no	no	no	no	no	no	no	no	no	no
403	300	Giovanni XXIII	A ospedaliera	Bergamo	Lombardia	maschio	>40	area rurale/altro/NR	agricoltore/artigiano/operaio	no	droghe v.e.	no	si	<200	no	no	no	no	no		si	si	no	no partner		no	no	no	no	no	no	no	no	no
404	300	Giovanni XXIII	A ospedaliera	Bergamo	Lombardia	donna	>40	area urbana	dirigente/prof medica/impiegato/NR	no	eterosessuale	no	si	500+	no	no	no	no	si	si	si	no	si	1 partner	no	no	no	no	no	no	no	no	no	no
405	300	Giovanni XXIII	A ospedaliera	Bergamo	Lombardia	maschio	>40	area rurale/altro/NR	pensionato	no	eterosessuale	no	no	NR/ND	no	no	no	no	no		si	si	no	no partner		no	no	no	no	no	no	no	no	no
406	300	Giovanni XXIII	A ospedaliera	Bergamo	Lombardia	donna	30-40	area urbana	agricoltore/artigiano/operaio	no	indeterminato/altro/NR	no	no	<200	no	no	no	no	si	si	si	no	si	1 partner	no	no	no	no	no	no	no	no	no	no
407	300	Giovanni XXIII	A ospedaliera	Bergamo	Lombardia	maschio	>40	area urbana	pensionato	no	droghe v.e.	no	si	<200	no	si	no	no	no		no	no	no	no partner		no	no	no	no	no	no	no	no	no
408	300	Giovanni XXIII	A ospedaliera	Bergamo	Lombardia	donna	30-40	area rurale/altro/NR	dirigente/prof medica/impiegato/NR	no	indeterminato/altro/NR	no	si	<200	no	no	no	no	si	si	si	no	si	1 partner	si	no	no	no	no	no	no	no	no	no
410	300	Giovanni XXIII	A ospedaliera	Bergamo	Lombardia	maschio	>40	area urbana	agricoltore/artigiano/operaio	no	droghe v.e.	no	no	NR/ND	si	si	no	no	no		no	si	si	1 partner	no	no	no	no	no	no	no	no	no	no
411	300	Giovanni XXIII	A ospedaliera	Bergamo	Lombardia	donna	>40	area rurale/altro/NR	senza attività	no	indeterminato/altro/NR	si	no	NR/ND	no	no	no	no	si	no	si	no	no	no partner		no	no	no	no	no	no	no	no	no
412	109	AOU Modena /Malattie Infettive	A. Universitaria	Modena	Emilia Romagna	maschio	>40	area urbana	dirigente/prof medica/impiegato/NR	no	omo/bisex	si	si	500+	no	no	no	no	si	si	si	no	no	no partner		si	si	no	no	no	no	no	no	no
413	109	AOU Modena /Malattie Infettive	A. Universitaria	Modena	Emilia Romagna	donna	>40	area metropolitana	senza attività	no	eterosessuale	no	si	500+	no	no	no	no	si	no	si	no	si	1 partner	si	no	no	no	no	no	si	no	no	no
415	109	AOU Modena /Malattie Infettive	A. Universitaria	Modena	Emilia Romagna	donna	>40	area urbana	agricoltore/artigiano/operaio	no	eterosessuale	no	si	NR/ND	no	no	no	no	si	no	si	si	si	1 partner	no	no	no	no	no	no	no	no	no	no
416	109	AOU Modena /Malattie Infettive	A. Universitaria	Modena	Emilia Romagna	maschio	>40	area rurale/altro/NR	agricoltore/artigiano/operaio	no	droghe v.e.	si	no	NR/ND	no	si	no	no	si	si	si	si	no	no partner		no	no	si	no	no	si	no	no	si
418	109	AOU Modena /Malattie Infettive	A. Universitaria	Modena	Emilia Romagna	donna	>40	area rurale/altro/NR	agricoltore/artigiano/operaio	no	eterosessuale	no	si	500+	no	si	no	no	si	si	si	no	si	1 partner	no	no	no	no	no	no	no	no	no	no
419	109	AOU Modena /Malattie Infettive	A. Universitaria	Modena	Emilia Romagna	maschio	>40	area metropolitana	pensionato	no	indeterminato/altro/NR	si	no	500+	no	no	no	no	si	si	no	si	si	1 partner	no	no	no	no	no	no	si	si	no	no
420	109	AOU Modena /Malattie Infettive	A. Universitaria	Modena	Emilia Romagna	maschio	>40	area urbana	dirigente/prof medica/impiegato/NR	no	omo/bisex	no	si	500+	no	no	no	no	si	no	no	no	si	1 partner	no	no	no	no	no	no	no	no	no	no
421	109	AOU Modena /Malattie Infettive	A. Universitaria	Modena	Emilia Romagna	donna	>40	area urbana	senza attività	no	indeterminato/altro/NR	no	si	500+	no	no	no	no	si	no	no	no	no	no partner		no	no	no	no	no	no	no	no	no
422	109	AOU Modena /Malattie Infettive	A. Universitaria	Modena	Emilia Romagna	maschio	<30	area urbana	dirigente/prof medica/impiegato/NR	si	omo/bisex	no	si	500+	no	no	no	no	si	si	si	no	no	no partner		si	si	no	no	no	no	si	no	no
423	109	AOU Modena /Malattie Infettive	A. Universitaria	Modena	Emilia Romagna	maschio	>40	area rurale/altro/NR	pensionato	no	indeterminato/altro/NR	no	si	200-499	no	no	no	no	no		si	si	no	no partner		no	no	no	no	no	si	si	no	no
424	109	AOU Modena /Malattie Infettive	A. Universitaria	Modena	Emilia Romagna	maschio	30-40	area urbana	senza attività	no	droghe v.e.	si	si	500+	si	si	no	no	no		no	si	no	no partner		no	no	no	no	no	no	no	no	no
425	109	AOU Modena /Malattie Infettive	A. Universitaria	Modena	Emilia Romagna	donna	>40	area rurale/altro/NR	agricoltore/artigiano/operaio	no	eterosessuale	si	si	500+	no	no	no	no	no		no	no	no	no partner		no	no	si	no	no	no	no	no	no
426	109	AOU Modena /Malattie Infettive	A. Universitaria	Modena	Emilia Romagna	maschio	>40	area metropolitana	agricoltore/artigiano/operaio	si	omo/bisex	no	si	NR/ND	no	no	no	no	no		no	no	no	no partner		si	si	si	si	no	no	no	no	no
427	109	AOU Modena /Malattie Infettive	A. Universitaria	Modena	Emilia Romagna	maschio	>40	area urbana	dirigente/prof medica/impiegato/NR	no	omo/bisex	si	no	200-499	no	no	no	no	no		no	si	no	no partner		no	no	no	no	no	no	no	no	no
428	109	AOU Modena /Malattie Infettive	A. Universitaria	Modena	Emilia Romagna	donna	>40	area urbana	agricoltore/artigiano/operaio	si	eterosessuale	si	no	200-499	no	no	no	no	no		no	no	no	no partner		si	si	si	si	si	no	no	no	no
429	109	AOU Modena /Malattie Infettive	A. Universitaria	Modena	Emilia Romagna	donna	30-40	area urbana	dirigente/prof medica/impiegato/NR	no	indeterminato/altro/NR	si	si	500+	no	no	no	no	si	no	si	no	si	1 partner	no	no	no	no	no	no	no	no	no	no
430	109	AOU Modena /Malattie Infettive	A. Universitaria	Modena	Emilia Romagna	donna	>40	area urbana	agricoltore/artigiano/operaio	no	eterosessuale	no	si	200-499	no	no	no	no	si	no	no	no	no	no partner		no	no	no	no	no	no	no	no	no
431	109	AOU Modena /Malattie Infettive	A. Universitaria	Modena	Emilia Romagna	maschio	30-40	area urbana	agricoltore/artigiano/operaio	no	omo/bisex	si	no	NR/ND	no	no	no	no	no		si	si	si	più partner	no	no	no	no	no	no	no	no	no	no
432	109	AOU Modena /Malattie Infettive	A. Universitaria	Modena	Emilia Romagna	maschio	>40	area rurale/altro/NR	pensionato	no	indeterminato/altro/NR	si	si	200-499	no	no	no	no	si	no	si	no	no	no partner		no	no	no	no	no	no	no	no	no
433	109	AOU Modena /Malattie Infettive	A. Universitaria	Modena	Emilia Romagna	maschio	>40	area rurale/altro/NR	dirigente/prof medica/impiegato/NR	no	eterosessuale	no	si	200-499	no	no	no	no	si	no	si	si	si	1 partner	no	no	no	no	no	no	no	no	no	no
435	109	AOU Modena /Malattie Infettive	A. Universitaria	Modena	Emilia Romagna	maschio	>40	area urbana	pensionato	no	omo/bisex	no	si	500+	no	no	no	no	no		no	no	si	più partner	no	no	no	no	no	no	no	no	no	no
436	109	AOU Modena /Malattie Infettive	A. Universitaria	Modena	Emilia Romagna	maschio	>40	area urbana	agricoltore/artigiano/operaio	no	omo/bisex	no	si	200-499	no	si	no	no	no		no	no	no	no partner		no	no	no	no	no	no	no	no	no
437	109	AOU Modena /Malattie Infettive	A. Universitaria	Modena	Emilia Romagna	donna	>40	area rurale/altro/NR	agricoltore/artigiano/operaio	no	droghe v.e.	si	si	500+	no	si	no	no	si	si	no	no	si	1 partner	si	no	no	no	no	no	no	no	no	no
438	109	AOU Modena /Malattie Infettive	A. Universitaria	Modena	Emilia Romagna	donna	30-40	area urbana	agricoltore/artigiano/operaio	si	eterosessuale	no	si	200-499	no	no	no	no	si	si	si	si	si	1 partner	no	no	no	no	no	no	no	no	no	no
439	109	AOU Modena /Malattie Infettive	A. Universitaria	Modena	Emilia Romagna	donna	>40	area urbana	agricoltore/artigiano/operaio	no	droghe v.e.	si	si	200-499	si	no	no	no	si	si	no	no	si	1 partner	si	no	no	si	si	no	no	no	no	no
440	109	AOU Modena /Malattie Infettive	A. Universitaria	Modena	Emilia Romagna	maschio	>40	area rurale/altro/NR	agricoltore/artigiano/operaio	si	indeterminato/altro/NR	no	si	500+	no	no	no	no	si	no	si	si	si	1 partner	no	si	si	si	si	no	si	si	no	no
441	109	AOU Modena /Malattie Infettive	A. Universitaria	Modena	Emilia Romagna	maschio	>40	area rurale/altro/NR	agricoltore/artigiano/operaio	no	droghe v.e.	no	si	200-499	no	no	no	no	si	si	no	no	si	1 partner	si	si	si	si	no	no	no	no	no	no
442	109	AOU Modena /Malattie Infettive	A. Universitaria	Modena	Emilia Romagna	maschio	>40	area rurale/altro/NR	pensionato	no	indeterminato/altro/NR	no	no	NR/ND	no	no	no	no	no		no	si	no	no partner		no	no	no	no	no	no	no	no	no
443	109	AOU Modena /Malattie Infettive	A. Universitaria	Modena	Emilia Romagna	maschio	>40	area metropolitana	agricoltore/artigiano/operaio	no	droghe v.e.	no	si	200-499	no	si	no	no	si	si	no	no	si	1 partner	si	no	no	no	no	no	no	no	no	no
444	109	AOU Modena /Malattie Infettive	A. Universitaria	Modena	Emilia Romagna	maschio	>40	area urbana	agricoltore/artigiano/operaio	si	droghe v.e.	no	si	500+	no	no	si	no	si	si	si	no	si	1 partner	no	no	no	no	no	no	no	no	no	no
445	109	AOU Modena /Malattie Infettive	A. Universitaria	Modena	Emilia Romagna	maschio	>40	area urbana	pensionato	si	eterosessuale	no	si	500+	no	no	no	no	si	si	si	no	si	1 partner	no	no	no	no	no	no	no	no	no	no
446	109	AOU Modena /Malattie Infettive	A. Universitaria	Modena	Emilia Romagna	donna	>40	area urbana	pensionato	si	eterosessuale	si	si	200-499	no	no	no	no	si	no	si	no	si	1 partner	no	no	no	no	no	no	no	no	no	no
447	109	AOU Modena /Malattie Infettive	A. Universitaria	Modena	Emilia Romagna	donna	>40	area urbana	senza attività	no	droghe v.e.	si	si	<200	no	si	no	no	si	si	no	no	si	1 partner	si	no	no	no	no	no	no	no	no	no
448	109	AOU Modena /Malattie Infettive	A. Universitaria	Modena	Emilia Romagna	maschio	>40	area urbana	agricoltore/artigiano/operaio	no	omo/bisex	si	si	500+	no	no	no	no	si	no	no	si	si	1 partner	no	no	no	no	no	no	no	no	no	no
449	109	AOU Modena /Malattie Infettive	A. Universitaria	Modena	Emilia Romagna	maschio	>40	area metropolitana	dirigente/prof medica/impiegato/NR	no	eterosessuale	no	si	<200	no	no	no	no	si	si	no	no	si	1 partner	si	no	no	si	no	no	no	no	no	no
450	109	AOU Modena /Malattie Infettive	A. Universitaria	Modena	Emilia Romagna	maschio	>40	area urbana	agricoltore/artigiano/operaio	no	eterosessuale	no	si	<200	no	no	no	si	si	si	si	si	si	più partner	si	no	no	no	no	no	no	no	no	no
451	109	AOU Modena /Malattie Infettive	A. Universitaria	Modena	Emilia Romagna	maschio	30-40	area urbana	dirigente/prof medica/impiegato/NR	no	omo/bisex	no	si	500+	no	no	no	si	si	si	si	si	si	più partner	no	si	si	no	no	no	no	no	no	no
452	109	AOU Modena /Malattie Infettive	A. Universitaria	Modena	Emilia Romagna	donna	>40	area urbana	agricoltore/artigiano/operaio	no	omo/bisex	no	no	<200	no	no	no	no	no		no	no	no	no partner		si	si	si	no	no	no	no	no	no
453	109	AOU Modena /Malattie Infettive	A. Universitaria	Modena	Emilia Romagna	donna	30-40	area urbana	dirigente/prof medica/impiegato/NR	no	eterosessuale	no	si	200-499	no	si	no	no	si	si	si	si	si	1 partner	no	no	no	no	no	no	no	no	no	no
454	109	AOU Modena /Malattie Infettive	A. Universitaria	Modena	Emilia Romagna	maschio	>40	area urbana	dirigente/prof medica/impiegato/NR	no	omo/bisex	no	si	NR/ND	no	si	no	no	no		no	si	si	più partner	no	no	no	no	no	no	no	no	no	no
455	109	AOU Modena /Malattie Infettive	A. Universitaria	Modena	Emilia Romagna	maschio	<30	area rurale/altro/NR	agricoltore/artigiano/operaio	si	omo/bisex	no	si	500+	no	no	no	no	si	no	no	si	si	più partner	si	no	no	si	no	no	no	si	no	no
456	109	AOU Modena /Malattie Infettive	A. Universitaria	Modena	Emilia Romagna	maschio	30-40	area urbana	dirigente/prof medica/impiegato/NR	no	omo/bisex	si	si	500+	no	no	no	no	no		no	no	si	più partner	si	no	no	no	no	no	no	no	no	no
457	109	AOU Modena /Malattie Infettive	A. Universitaria	Modena	Emilia Romagna	maschio	>40	area urbana	agricoltore/artigiano/operaio	no	droghe v.e.	no	no	200-499	no	no	no	no	no		no	si	si	più partner	no	no	no	no	no	no	no	no	no	no
458	109	AOU Modena /Malattie Infettive	A. Universitaria	Modena	Emilia Romagna	donna	>40	area rurale/altro/NR	agricoltore/artigiano/operaio	no	omo/bisex	no	si	500+	no	si	no	no	no		no	no	no	no partner		no	no	si	no	no	no	no	no	no
459	109	AOU Modena /Malattie Infettive	A. Universitaria	Modena	Emilia Romagna	maschio	>40	area rurale/altro/NR	agricoltore/artigiano/operaio	no	droghe v.e.	no	no	500+	no	no	no	no	no		si	si	si	1 partner	no	no	no	no	no	no	no	no	no	no
460	109	AOU Modena /Malattie Infettive	A. Universitaria	Modena	Emilia Romagna	maschio	>40	area urbana	agricoltore/artigiano/operaio	no	omo/bisex	no	si	500+	no	no	no	no	si	no	si	no	si	1 partner	no	no	no	no	no	no	no	no	no	no
461	109	AOU Modena /Malattie Infettive	A. Universitaria	Modena	Emilia Romagna	donna	30-40	area metropolitana	senza attività	no	eterosessuale	no	si	200-499	no	no	no	no	si	si	no	no	si	1 partner	si	no	no	no	no	no	no	no	no	no
462	109	AOU Modena /Malattie Infettive	A. Universitaria	Modena	Emilia Romagna	maschio	>40	area urbana	agricoltore/artigiano/operaio	no	droghe v.e.	no	si	200-499	no	no	no	no	si	si	si	si	si	1 partner	no	no	no	no	no	no	no	no	no	no
463	109	AOU Modena /Malattie Infettive	A. Universitaria	Modena	Emilia Romagna	maschio	>40	area urbana	senza attività	no	omo/bisex	si	si	500+	no	no	no	no	si	no	si	no	si	1 partner	no	no	no	no	no	no	no	no	no	no
464	109	AOU Modena /Malattie Infettive	A. Universitaria	Modena	Emilia Romagna	maschio	>40	area rurale/altro/NR	agricoltore/artigiano/operaio	no	droghe v.e.	no	si	500+	no	si	no	no	si	si	si	no	si	1 partner	no	no	no	no	no	no	no	no	no	no
465	109	AOU Modena /Malattie Infettive	A. Universitaria	Modena	Emilia Romagna	maschio	>40	area rurale/altro/NR	agricoltore/artigiano/operaio	no	indeterminato/altro/NR	si	si	500+	no	si	no	no	si	si	si	si	si	1 partner	no	no	no	no	no	no	no	no	no	no
466	109	AOU Modena /Malattie Infettive	A. Universitaria	Modena	Emilia Romagna	donna	>40	area urbana	pensionato	si	droghe v.e.	no	no	NR/ND	no	no	no	no	si	no	si	no	no	no partner		si	si	si	si	si	si	no	no	no
468	109	AOU Modena /Malattie Infettive	A. Universitaria	Modena	Emilia Romagna	maschio	>40	area rurale/altro/NR	agricoltore/artigiano/operaio	no	indeterminato/altro/NR	no	si	500+	no	si	no	no	si	si	no	no	si	1 partner	si	no	no	no	no	no	no	no	no	no
470	109	AOU Modena /Malattie Infettive	A. Universitaria	Modena	Emilia Romagna	donna	>40	area rurale/altro/NR	senza attività	no	eterosessuale	si	si	500+	no	no	no	no	no		si	si	no	no partner		no	no	no	no	no	si	no	no	no
473	109	AOU Modena /Malattie Infettive	A. Universitaria	Modena	Emilia Romagna	donna	>40	area rurale/altro/NR	pensionato	no	omo/bisex	si	si	200-499	no	si	no	no	si	no	no	no	no	no partner		no	no	no	no	no	no	no	no	no
474	109	AOU Modena /Malattie Infettive	A. Universitaria	Modena	Emilia Romagna	maschio	>40	area rurale/altro/NR	senza attività	no	droghe v.e.	no	si	NR/ND	si	si	si	no	no		si	si	no	no partner		no	no	no	no	no	si	si	no	no
475	109	AOU Modena /Malattie Infettive	A. Universitaria	Modena	Emilia Romagna	maschio	30-40	area urbana	agricoltore/artigiano/operaio	no	droghe v.e.	no	no	<200	no	si	no	no	si	no	no	si	no	no partner		no	no	no	si	si	si	si	no	no
476	251	Arcispedale santa maria Nuova	IRCCS	Reggio Emilia	Emilia Romagna	maschio	>40	area rurale/altro/NR	dirigente/prof medica/impiegato/NR	no	omo/bisex	no	no	NR/ND	no	no	no	no	no		no	si	si	1 partner	no	si	si	no	no	no	si	no	no	no
478	251	Arcispedale santa maria Nuova	IRCCS	Reggio Emilia	Emilia Romagna	maschio	>40	area urbana	pensionato	no	indeterminato/altro/NR	no	si	200-499	no	si	no	no	no		no	si	no	no partner		no	no	no	no	no	no	no	no	no
479	252	Arcispedale santa maria Nuova	IRCCS	Reggio Emilia	Emilia Romagna	maschio	>40	area urbana	dirigente/prof medica/impiegato/NR	no	omo/bisex	si	si	500+	no	no	si	si	si	no	si	si	si	1 partner	no	no	no	si	si	no	no	si	no	no
480	252	Arcispedale santa maria Nuova	IRCCS	Reggio Emilia	Emilia Romagna	maschio	30-40	area urbana	dirigente/prof medica/impiegato/NR	no	omo/bisex	no	si	NR/ND	no	no	no	no	no		si	si	si	1 partner	no	no	no	si	no	no	no	no	no	no
481	252	Arcispedale santa maria Nuova	IRCCS	Reggio Emilia	Emilia Romagna	maschio	>40	area rurale/altro/NR	agricoltore/artigiano/operaio	si	droghe v.e.	no	si	NR/ND	no	si	no	no	si	si	si	si	si	1 partner	no	si	si	no	no	no	no	si	no	no
482	252	Arcispedale santa maria Nuova	IRCCS	Reggio Emilia	Emilia Romagna	donna	>40	area rurale/altro/NR	dirigente/prof medica/impiegato/NR	no	droghe v.e.	no	si	200-499	no	si	no	no	si	no	si	no	no	no partner		no	no	si	si	si	si	no	no	no
483	252	Arcispedale santa maria Nuova	IRCCS	Reggio Emilia	Emilia Romagna	maschio	>40	area urbana	pensionato	no	omo/bisex	si	si	NR/ND	no	no	no	no	si	no	si	no	no	no partner		si	si	si	no	no	no	si	no	no
484	252	Arcispedale santa maria Nuova	IRCCS	Reggio Emilia	Emilia Romagna	maschio	>40	area urbana	pensionato	no	droghe v.e.	no	no	<200	no	si	no	no	no		no	no	si	1 partner	si	no	no	no	no	no	no	no	no	no
486	252	Arcispedale santa maria Nuova	IRCCS	Reggio Emilia	Emilia Romagna	donna	>40	area urbana	senza attività	no	eterosessuale	no	no	NR/ND	no	no	no	no	si	si	si	no	si	1 partner	no	no	no	no	no	no	no	no	no	no
487	252	Arcispedale santa maria Nuova	IRCCS	Reggio Emilia	Emilia Romagna	maschio	>40	area rurale/altro/NR	agricoltore/artigiano/operaio	no	droghe v.e.	no	no	NR/ND	no	si	si	no	si	no	no	no	si	più partner	si	no	no	no	no	no	no	no	no	no
488	252	Arcispedale santa maria Nuova	IRCCS	Reggio Emilia	Emilia Romagna	maschio	>40	area urbana	dirigente/prof medica/impiegato/NR	si	omo/bisex	no	si	500+	no	no	no	no	si	si	no	si	si	più partner	si	si	si	si	no	no	no	si	no	no
489	252	Arcispedale santa maria Nuova	IRCCS	Reggio Emilia	Emilia Romagna	maschio	>40	area urbana	dirigente/prof medica/impiegato/NR	no	omo/bisex	no	si	200-499	no	no	si	no	si	no	no	no	no	no partner		no	no	no	no	no	no	no	no	no
490	252	Arcispedale santa maria Nuova	IRCCS	Reggio Emilia	Emilia Romagna	donna	>40	area rurale/altro/NR	pensionato	si	eterosessuale	no	si	NR/ND	no	no	no	no	si	si	no	no	no	no partner		no	no	no	no	no	no	no	no	no
491	252	Arcispedale santa maria Nuova	IRCCS	Reggio Emilia	Emilia Romagna	maschio	>40	area metropolitana	dirigente/prof medica/impiegato/NR	no	omo/bisex	si	si	NR/ND	no	no	no	no	no		si	si	si	1 partner	no	no	no	no	si	no	no	no	no	no
492	252	Arcispedale santa maria Nuova	IRCCS	Reggio Emilia	Emilia Romagna	maschio	>40	area urbana	dirigente/prof medica/impiegato/NR	si	eterosessuale	si	si	<200	no	no	no	no	si	si	si	si	si	più partner	si	no	no	no	no	no	no	no	no	no
493	252	Arcispedale santa maria Nuova	IRCCS	Reggio Emilia	Emilia Romagna	maschio	>40	area metropolitana	agricoltore/artigiano/operaio	no	droghe v.e.	no	si	200-499	si	si	si	no	no		no	no	no	no partner		no	no	no	no	si	si	no	no	no
494	252	Arcispedale santa maria Nuova	IRCCS	Reggio Emilia	Emilia Romagna	maschio	>40	area urbana	senza attività	no	omo/bisex	si	si	NR/ND	no	si	no	si	si	si	si	no	si	1 partner	si	no	no	no	no	no	no	no	no	no
495	252	Arcispedale santa maria Nuova	IRCCS	Reggio Emilia	Emilia Romagna	maschio	30-40	area urbana	dirigente/prof medica/impiegato/NR	no	omo/bisex	si	si	<200	no	no	no	no	si	no	no	si	no	no partner		si	si	si	no	no	no	no	no	no
496	253	Arcispedale santa maria Nuova	IRCCS	Reggio Emilia	Emilia Romagna	donna	>40	area metropolitana	pensionato	si	droghe v.e.	no	si	200-499	no	si	no	no	no		no	si	no	no partner		si	si	si	no	no	no	no	no	no
497	253	Arcispedale santa maria Nuova	IRCCS	Reggio Emilia	Emilia Romagna	donna	30-40	area rurale/altro/NR	senza attività	no	indeterminato/altro/NR	no	no	NR/ND	no	no	no	no	si	no	si	no	si	1 partner	no	no	no	si	no	no	no	no	no	no
498	253	Arcispedale santa maria Nuova	IRCCS	Reggio Emilia	Emilia Romagna	maschio	>40	area urbana	dirigente/prof medica/impiegato/NR	si	indeterminato/altro/NR	no	si	NR/ND	no	no	no	no	si	si	si	si	no	no partner		no	no	no	no	no	no	no	no	no
499	253	Arcispedale santa maria Nuova	IRCCS	Reggio Emilia	Emilia Romagna	donna	>40	area rurale/altro/NR	agricoltore/artigiano/operaio	no	droghe v.e.	no	si	200-499	no	si	no	no	si	no	no	no	si	1 partner	no	no	no	no	no	no	no	no	no	no
500	253	Arcispedale santa maria Nuova	IRCCS	Reggio Emilia	Emilia Romagna	maschio	>40	area metropolitana	agricoltore/artigiano/operaio	no	indeterminato/altro/NR	si	si	200-499	no	si	no	no	no		no	no	no	no partner		no	no	no	no	no	no	no	no	no
502	253	Arcispedale santa maria Nuova	IRCCS	Reggio Emilia	Emilia Romagna	donna	>40	area urbana	dirigente/prof medica/impiegato/NR	no	droghe v.e.	si	si	200-499	si	si	no	no	no		no	no	no	no partner		no	no	no	no	no	no	no	no	no
504	253	Arcispedale santa maria Nuova	IRCCS	Reggio Emilia	Emilia Romagna	maschio	30-40	area urbana	dirigente/prof medica/impiegato/NR	no	omo/bisex	no	si	200-499	no	no	no	no	no		no	no	si	più partner	si	no	no	no	no	no	no	no	no	no
505	253	Arcispedale santa maria Nuova	IRCCS	Reggio Emilia	Emilia Romagna	donna	>40	area rurale/altro/NR	agricoltore/artigiano/operaio	no	eterosessuale	no	si	500+	no	no	no	no	no		no	si	no	no partner		si	si	no	no	no	no	no	no	no
506	253	Arcispedale santa maria Nuova	IRCCS	Reggio Emilia	Emilia Romagna	maschio	>40	area urbana	dirigente/prof medica/impiegato/NR	no	omo/bisex	no	si	NR/ND	no	no	no	no	si	no	si	no	si	1 partner	no	no	no	no	no	no	no	no	no	no
507	253	Arcispedale santa maria Nuova	IRCCS	Reggio Emilia	Emilia Romagna	donna	30-40	area rurale/altro/NR	dirigente/prof medica/impiegato/NR	si	droghe v.e.	no	si	NR/ND	no	si	no	no	si	no	si	no	si	1 partner	no	no	no	no	no	no	no	si	no	no
508	253	Arcispedale santa maria Nuova	IRCCS	Reggio Emilia	Emilia Romagna	maschio	>40	area rurale/altro/NR	pensionato	no	omo/bisex	no	no	500+	no	no	no	no	si	si	si	no	si	1 partner	no	si	si	no	no	no	si	si	no	no
509	253	Arcispedale santa maria Nuova	IRCCS	Reggio Emilia	Emilia Romagna	maschio	>40	area rurale/altro/NR	agricoltore/artigiano/operaio	no	droghe v.e.	no	no	NR/ND	no	si	no	no	si	si	no	no	si	1 partner	no	no	no	no	no	no	no	no	no	no
510	253	Arcispedale santa maria Nuova	IRCCS	Reggio Emilia	Emilia Romagna	maschio	>40	area rurale/altro/NR	dirigente/prof medica/impiegato/NR	no	omo/bisex	no	si	500+	no	no	no	no	si	no	no	no	no	no partner		no	no	no	no	no	no	no	no	no
511	253	Arcispedale santa maria Nuova	IRCCS	Reggio Emilia	Emilia Romagna	maschio	>40	area rurale/altro/NR	agricoltore/artigiano/operaio	no	omo/bisex	no	si	NR/ND	no	no	no	no	si	no	no	si	si	più partner	no	no	no	no	no	no	no	no	no	no
512	255	Arcispedale santa maria Nuova	IRCCS	Reggio Emilia	Emilia Romagna	maschio	>40	area urbana	dirigente/prof medica/impiegato/NR	si	omo/bisex	no	si	500+	no	no	no	no	si	si	si	si	si	1 partner	no	no	no	no	no	no	no	no	no	no
513	255	Arcispedale santa maria Nuova	IRCCS	Reggio Emilia	Emilia Romagna	maschio	>40	area urbana	agricoltore/artigiano/operaio	si	omo/bisex	no	no	NR/ND	no	no	no	no	si	no	no	si	no	no partner		si	si	si	no	no	no	no	no	no
514	255	Arcispedale santa maria Nuova	IRCCS	Reggio Emilia	Emilia Romagna	transgender	>40	area rurale/altro/NR	agricoltore/artigiano/operaio	no	omo/bisex	no	si	NR/ND	no	no	no	no	si	no	no	no	si	1 partner	no	si	si	si	no	no	no	no	no	no
515	255	Arcispedale santa maria Nuova	IRCCS	Reggio Emilia	Emilia Romagna	maschio	>40	area urbana	pensionato	si	droghe v.e.	si	no	<200	si	si	no	no	si	si	si	no	si	1 partner	no	no	no	si	no	no	no	si	no	no
516	255	Arcispedale santa maria Nuova	IRCCS	Reggio Emilia	Emilia Romagna	maschio	>40	area rurale/altro/NR	agricoltore/artigiano/operaio	no	indeterminato/altro/NR	no	si	500+	no	no	no	no	no		si	si	si	1 partner	no	no	no	no	no	no	no	no	no	no
517	255	Arcispedale santa maria Nuova	IRCCS	Reggio Emilia	Emilia Romagna	maschio	>40	area urbana	agricoltore/artigiano/operaio	no	omo/bisex	no	no	NR/ND	no	no	no	no	si	no	si	si	si	1 partner	no	no	no	no	no	no	no	no	no	no
518	255	Arcispedale santa maria Nuova	IRCCS	Reggio Emilia	Emilia Romagna	maschio	>40	area urbana	senza attività	si	droghe v.e.	no	si	<200	no	si	no	no	si	si	si	no	si	1 partner	no	no	no	si	si	si	no	si	no	no
519	255	Arcispedale santa maria Nuova	IRCCS	Reggio Emilia	Emilia Romagna	maschio	>40	area rurale/altro/NR	agricoltore/artigiano/operaio	no	droghe v.e.	no	si	NR/ND	no	no	no	no	si	no	si	no	si	1 partner	no	no	no	no	no	no	no	no	no	no
520	255	Arcispedale santa maria Nuova	IRCCS	Reggio Emilia	Emilia Romagna	donna	>40	area rurale/altro/NR	dirigente/prof medica/impiegato/NR	no	droghe v.e.	no	si	NR/ND	no	no	no	no	si	no	si	no	si	1 partner	no	no	no	no	no	no	no	no	no	no
521	255	Arcispedale santa maria Nuova	IRCCS	Reggio Emilia	Emilia Romagna	maschio	>40	area urbana	agricoltore/artigiano/operaio	no	eterosessuale	no	no	200-499	no	no	no	no	si	no	no	no	si	1 partner	no	no	no	no	no	no	no	si	no	no
522	255	Arcispedale santa maria Nuova	IRCCS	Reggio Emilia	Emilia Romagna	donna	>40	area rurale/altro/NR	dirigente/prof medica/impiegato/NR	no	eterosessuale	no	no	500+	no	no	no	no	si	no	no	no	si	1 partner	no	no	no	no	no	no	no	si	no	no
523	255	Arcispedale santa maria Nuova	IRCCS	Reggio Emilia	Emilia Romagna	maschio	>40	area rurale/altro/NR	senza attività	no	droghe v.e.	no	no	NR/ND	si	si	no	no	no		no	no	no	no partner		no	no	si	no	no	no	no	no	no
524	255	Arcispedale santa maria Nuova	IRCCS	Reggio Emilia	Emilia Romagna	maschio	>40	area urbana	agricoltore/artigiano/operaio	no	droghe v.e.	si	si	500+	no	si	no	no	si	si	no	no	si	più partner	si	si	si	no	no	no	no	no	no	no
525	255	Arcispedale santa maria Nuova	IRCCS	Reggio Emilia	Emilia Romagna	maschio	30-40	area urbana	agricoltore/artigiano/operaio	no	eterosessuale	no	no	<200	no	si	si	no	si	si	si	no	si	1 partner	no	no	no	no	no	no	no	no	no	no
526	255	Arcispedale santa maria Nuova	IRCCS	Reggio Emilia	Emilia Romagna	maschio	>40	area urbana	pensionato	si	droghe v.e.	no	si	NR/ND	no	si	no	no	no		si	no	no	no partner		no	no	si	no	no	no	no	no	no
527	255	Arcispedale santa maria Nuova	IRCCS	Reggio Emilia	Emilia Romagna	donna	>40	area rurale/altro/NR	pensionato	si	omo/bisex	si	no	NR/ND	no	no	no	si	si	si	si	no	no	no partner		no	no	si	si	no	no	si	si	no
528	255	Arcispedale santa maria Nuova	IRCCS	Reggio Emilia	Emilia Romagna	maschio	>40	area urbana	agricoltore/artigiano/operaio	no	droghe v.e.	no	si	200-499	no	si	no	no	no		no	no	no	no partner		no	no	no	no	no	no	no	no	no
530	255	Arcispedale santa maria Nuova	IRCCS	Reggio Emilia	Emilia Romagna	maschio	>40	area rurale/altro/NR	senza attività	no	droghe v.e.	no	si	200-499	no	si	no	no	si	si	si	no	si	1 partner	no	no	no	no	no	no	no	no	no	no
531	255	Arcispedale santa maria Nuova	IRCCS	Reggio Emilia	Emilia Romagna	maschio	>40	area rurale/altro/NR	dirigente/prof medica/impiegato/NR	no	eterosessuale	no	si	200-499	no	si	no	no	si	si	si	si	si	1 partner	no	no	no	no	no	no	no	no	no	no
532	255	Arcispedale santa maria Nuova	IRCCS	Reggio Emilia	Emilia Romagna	donna	>40	area rurale/altro/NR	agricoltore/artigiano/operaio	no	indeterminato/altro/NR	si	no	NR/ND	no	si	no	no	si	no	no	no	si	1 partner	no	no	no	no	no	no	si	si	no	no
533	255	Arcispedale santa maria Nuova	IRCCS	Reggio Emilia	Emilia Romagna	maschio	>40	area urbana	pensionato	no	indeterminato/altro/NR	no	no	NR/ND	si	si	si	no	si	si	no	si	si	1 partner	no	no	no	si	no	no	no	no	no	no
534	255	Arcispedale santa maria Nuova	IRCCS	Reggio Emilia	Emilia Romagna	maschio	>40	area urbana	agricoltore/artigiano/operaio	no	indeterminato/altro/NR	si	no	NR/ND	no	no	no	no	si	si	si	si	si	1 partner	no	no	no	no	no	no	no	si	no	no
535	255	Arcispedale santa maria Nuova	IRCCS	Reggio Emilia	Emilia Romagna	donna	>40	area urbana	agricoltore/artigiano/operaio	no	indeterminato/altro/NR	si	si	NR/ND	no	no	no	no	no		no	si	no	no partner		no	no	no	no	no	no	no	no	no
536	255	Arcispedale santa maria Nuova	IRCCS	Reggio Emilia	Emilia Romagna	maschio	>40	area metropolitana	pensionato	no	droghe v.e.	no	si	NR/ND	no	no	si	no	si	si	si	no	si	1 partner	no	no	no	no	no	no	no	no	no	no
537	114	A.O.R.N. OSPEDALI DEI COLLI - P.O. COTUGNO	A ospedaliera	Napoli	Campania	maschio	<30	area urbana	dirigente/prof medica/impiegato/NR	no	omo/bisex	no	si	500+	no	no	no	si	si	no	no	si	si	1 partner	si	no	no	no	no	no	no	no	no	no
538	114	A.O.R.N. OSPEDALI DEI COLLI - P.O. COTUGNO	A ospedaliera	Napoli	Campania	maschio	>40	area metropolitana	agricoltore/artigiano/operaio	no	droghe v.e.	no	si	500+	no	si	si	no	si	si	si	si	si	1 partner	no	no	no	no	no	no	no	no	no	no
539	114	A.O.R.N. OSPEDALI DEI COLLI - P.O. COTUGNO	A ospedaliera	Napoli	Campania	maschio	>40	area metropolitana	dirigente/prof medica/impiegato/NR	no	indeterminato/altro/NR	si	si	500+	si	si	no	no	si	si	si	no	si	1 partner	no	si	si	no	no	no	si	no	no	no
540	114	A.O.R.N. OSPEDALI DEI COLLI - P.O. COTUGNO	A ospedaliera	Napoli	Campania	maschio	>40	area metropolitana	agricoltore/artigiano/operaio	no	eterosessuale	no	si	500+	no	no	no	no	si	si	no	si	si	1 partner	no	si	si	si	no	no	no	no	no	no
541	114	A.O.R.N. OSPEDALI DEI COLLI - P.O. COTUGNO	A ospedaliera	Napoli	Campania	maschio	>40	area metropolitana	agricoltore/artigiano/operaio	no	eterosessuale	no	si	500+	no	no	no	no	si	si	no	si	si	1 partner	si	si	si	si	no	no	no	no	no	no
542	115	A.O.R.N. OSPEDALI DEI COLLI - P.O. COTUGNO - DIVISIONE DI MALATTIE INFETTIVE ED AIDS SEZ.M	A ospedaliera	Napoli	Campania	maschio	>40	area metropolitana	agricoltore/artigiano/operaio	no	eterosessuale	no	si	500+	si	si	no	no	no		no	si	no	no partner		no	no	si	no	no	no	no	no	no
543	115	A.O.R.N. OSPEDALI DEI COLLI - P.O. COTUGNO - DIVISIONE DI MALATTIE INFETTIVE ED AIDS SEZ.M	A ospedaliera	Napoli	Campania	maschio	>40	area metropolitana	pensionato	no	eterosessuale	si	si	<200	si	si	no	no	si	si	no	si	si	1 partner	no	no	no	no	no	no	no	no	no	no
544	115	A.O.R.N. OSPEDALI DEI COLLI - P.O. COTUGNO - DIVISIONE DI MALATTIE INFETTIVE ED AIDS SEZ.M	A ospedaliera	Napoli	Campania	donna	>40	area metropolitana	pensionato	no	eterosessuale	si	no	<200	no	no	no	no	si	si	no	si	si	1 partner	si	no	no	no	no	no	no	no	no	no
545	115	A.O.R.N. OSPEDALI DEI COLLI - P.O. COTUGNO - DIVISIONE DI MALATTIE INFETTIVE ED AIDS SEZ.M	A ospedaliera	Napoli	Campania	maschio	30-40	area metropolitana	agricoltore/artigiano/operaio	no	indeterminato/altro/NR	no	si	500+	no	si	no	no	si	si	si	si	si	1 partner	no	no	no	no	no	no	no	no	no	no
546	128	AORN "Ospedali dei Colli" - Divisione di Malattie Infettive ed AIDS Sezione Maschile	A ospedaliera	Napoli	Campania	maschio	>40	area metropolitana	pensionato	no	omo/bisex	no	si	500+	no	si	no	no	no		no	si	si	più partner	no	no	no	si	no	no	no	no	no	no
547	128	AORN "Ospedali dei Colli" - Divisione di Malattie Infettive ed AIDS Sezione Maschile	A ospedaliera	Napoli	Campania	maschio	30-40	area metropolitana	agricoltore/artigiano/operaio	no	indeterminato/altro/NR	no	si	500+	no	no	no	no	si	si	si	si	si	1 partner	no	no	no	no	no	no	no	no	no	no
548	128	AORN "Ospedali dei Colli" - Divisione di Malattie Infettive ed AIDS Sezione Maschile	A ospedaliera	Napoli	Campania	maschio	>40	area metropolitana	dirigente/prof medica/impiegato/NR	no	indeterminato/altro/NR	no	si	200-499	no	si	no	no	si	si	no	no	si	1 partner	si	no	no	no	no	no	no	no	no	no
549	129	AORN "Ospedali dei Colli" - Divisione di Malattie Infettive ed AIDS Sezione Maschile	A ospedaliera	Napoli	Campania	maschio	>40	area metropolitana	dirigente/prof medica/impiegato/NR	no	omo/bisex	no	si	<200	no	no	si	no	si	si	si	si	si	1 partner	no	si	si	si	no	si	no	no	no	no
550	129	AORN "Ospedali dei Colli" - Divisione di Malattie Infettive ed AIDS Sezione Maschile	A ospedaliera	Napoli	Campania	maschio	>40	area urbana	dirigente/prof medica/impiegato/NR	si	eterosessuale	no	si	500+	no	no	si	si	si	si	si	si	si	1 partner	no	no	no	no	no	no	no	no	no	no
551	129	AORN "Ospedali dei Colli" - Divisione di Malattie Infettive ed AIDS Sezione Maschile	A ospedaliera	Napoli	Campania	maschio	>40	area metropolitana	pensionato	no	eterosessuale	no	si	500+	no	no	no	no	no		no	si	no	no partner		si	si	si	no	no	si	si	no	no
552	129	AORN "Ospedali dei Colli" - Divisione di Malattie Infettive ed AIDS Sezione Maschile	A ospedaliera	Napoli	Campania	maschio	>40	area urbana	agricoltore/artigiano/operaio	no	omo/bisex	si	si	200-499	no	no	no	no	si	si	si	si	si	1 partner	no	no	no	no	no	no	no	no	no	no
553	129	AORN "Ospedali dei Colli" - Divisione di Malattie Infettive ed AIDS Sezione Maschile	A ospedaliera	Napoli	Campania	maschio	30-40	area metropolitana	agricoltore/artigiano/operaio	si	eterosessuale	no	si	<200	no	no	no	no	no		no	si	si	1 partner	si	no	no	no	no	no	no	no	no	no
554	130	AORN "Ospedali dei Colli" - Divisione di Malattie Infettive ed AIDS Sezione Maschile	A ospedaliera	Napoli	Campania	maschio	>40	area urbana	pensionato	no	droghe v.e.	no	si	500+	si	si	no	no	no		no	si	si	più partner	no	no	no	no	no	no	no	no	no	no
555	130	AORN "Ospedali dei Colli" - Divisione di Malattie Infettive ed AIDS Sezione Maschile	A ospedaliera	Napoli	Campania	maschio	30-40	area metropolitana	agricoltore/artigiano/operaio	no	indeterminato/altro/NR	si	si	500+	no	no	no	no	si	si	si	si	si	1 partner	no	no	no	si	no	no	no	no	no	no
556	130	AORN "Ospedali dei Colli" - Divisione di Malattie Infettive ed AIDS Sezione Maschile	A ospedaliera	Napoli	Campania	donna	30-40	area metropolitana	dirigente/prof medica/impiegato/NR	si	eterosessuale	no	si	500+	no	no	no	no	si	no	no	si	si	1 partner	si	no	no	no	no	no	no	no	no	no
557	130	AORN "Ospedali dei Colli" - Divisione di Malattie Infettive ed AIDS Sezione Maschile	A ospedaliera	Napoli	Campania	maschio	30-40	area metropolitana	agricoltore/artigiano/operaio	si	omo/bisex	no	si	500+	no	no	no	no	si	si	no	si	si	1 partner	si	no	no	no	no	no	no	no	no	no
558	71	UOSD MALATTIE INFETTIVE ASL LATINA	A ospedaliera	Formia	Lazio	maschio	<30	area urbana	agricoltore/artigiano/operaio	no	omo/bisex	no	si	500+	no	no	no	no	si	no	si	no	si	1 partner	no	no	no	no	no	no	no	no	no	no
559	71	UOSD MALATTIE INFETTIVE ASL LATINA	A ospedaliera	Formia	Lazio	maschio	>40	area urbana	dirigente/prof medica/impiegato/NR	no	eterosessuale	no	si	500+	no	no	no	no	si	si	si	no	si	1 partner	no	no	no	no	no	no	no	no	no	no
561	71	UOSD MALATTIE INFETTIVE ASL LATINA	A ospedaliera	Formia	Lazio	donna	>40	area urbana	senza attività	no	indeterminato/altro/NR	no	no	NR/ND	no	no	no	no	si	no	no	no	si	1 partner	no	no	no	no	no	no	no	no	no	no
562	71	UOSD MALATTIE INFETTIVE ASL LATINA	A ospedaliera	Formia	Lazio	maschio	>40	area urbana	senza attività	no	indeterminato/altro/NR	no	si	NR/ND	si	si	no	no	si	no	si	no	si	1 partner	no	no	no	no	no	no	no	no	no	no
563	71	UOSD MALATTIE INFETTIVE ASL LATINA	A ospedaliera	Formia	Lazio	donna	>40	area urbana	agricoltore/artigiano/operaio	no	eterosessuale	no	si	500+	no	no	no	no	no		no	no	no	no partner		no	no	no	no	no	no	no	no	no
564	70	UOSD MALATTIE INFETTIVE ASL LATINA	A ospedaliera	Formia	Lazio	maschio	>40	area urbana	agricoltore/artigiano/operaio	no	droghe v.e.	no	si	500+	no	no	no	no	si	no	si	si	si	1 partner	no	no	no	no	no	no	no	no	no	no
565	70	UOSD MALATTIE INFETTIVE ASL LATINA	A ospedaliera	Formia	Lazio	donna	>40	area urbana	senza attività	no	eterosessuale	no	si	500+	no	no	no	no	no		no	no	no	no partner		no	no	no	no	no	no	no	no	no
566	70	UOSD MALATTIE INFETTIVE ASL LATINA	A ospedaliera	Formia	Lazio	maschio	>40	area urbana	dirigente/prof medica/impiegato/NR	no	droghe v.e.	no	si	500+	no	no	no	no	si	si	si	no	si	1 partner	no	no	no	no	no	no	no	no	no	no
567	70	UOSD MALATTIE INFETTIVE ASL LATINA	A ospedaliera	Formia	Lazio	maschio	>40	area urbana	dirigente/prof medica/impiegato/NR	no	omo/bisex	no	si	500+	no	no	no	no	no		no	si	no	no partner		no	no	no	no	no	no	no	no	no
568	70	UOSD MALATTIE INFETTIVE ASL LATINA	A ospedaliera	Formia	Lazio	maschio	>40	area urbana	senza attività	no	omo/bisex	no	si	200-499	no	no	no	no	no		no	no	no	no partner		no	no	no	no	no	no	no	no	no
569	70	UOSD MALATTIE INFETTIVE ASL LATINA	A ospedaliera	Formia	Lazio	maschio	<30	area urbana	agricoltore/artigiano/operaio	no	omo/bisex	no	si	500+	no	no	no	no	no		si	si	si	più partner	no	si	si	no	no	no	no	no	no	no
570	132	uo malattie infettive ARNAS Garibaldi-Nesima	A ospedaliera	Catania	Sicilia	maschio	>40	area urbana	pensionato	no	omo/bisex	no	no	NR/ND	no	si	no	no	si	no	si	no	si	1 partner	no	no	no	no	no	no	no	no	no	no
571	132	uo malattie infettive ARNAS Garibaldi-Nesima	A ospedaliera	Catania	Sicilia	maschio	>40	area metropolitana	senza attività	no	omo/bisex	si	si	NR/ND	no	no	no	no	si	si	si	no	si	1 partner	no	si	si	si	no	no	si	si	no	no
572	132	uo malattie infettive ARNAS Garibaldi-Nesima	A ospedaliera	Catania	Sicilia	maschio	>40	area rurale/altro/NR	agricoltore/artigiano/operaio	no	indeterminato/altro/NR	no	si	500+	no	no	no	no	no		si	si	si	più partner	no	no	no	no	no	no	no	no	no	no
573	132	uo malattie infettive ARNAS Garibaldi-Nesima	A ospedaliera	Catania	Sicilia	maschio	>40	area urbana	senza attività	no	omo/bisex	no	si	200-499	no	no	no	no	no		si	si	si	1 partner	no	no	no	no	no	no	no	no	no	no
574	132	uo malattie infettive ARNAS Garibaldi-Nesima	A ospedaliera	Catania	Sicilia	maschio	<30	area metropolitana	agricoltore/artigiano/operaio	si	omo/bisex	no	si	500+	si	no	no	no	si	si	si	si	si	più partner	no	no	no	no	no	no	no	no	no	no
575	132	uo malattie infettive ARNAS Garibaldi-Nesima	A ospedaliera	Catania	Sicilia	maschio	>40	area urbana	pensionato	no	omo/bisex	no	si	NR/ND	si	no	no	si	no		si	si	si	più partner	no	si	si	si	no	no	no	no	no	no
576	132	uo malattie infettive ARNAS Garibaldi-Nesima	A ospedaliera	Catania	Sicilia	maschio	>40	area metropolitana	senza attività	no	eterosessuale	si	no	NR/ND	no	no	no	no	no		no	no	no	no partner		si	si	no	no	no	no	no	no	no
577	132	uo malattie infettive ARNAS Garibaldi-Nesima	A ospedaliera	Catania	Sicilia	donna	>40	area rurale/altro/NR	senza attività	no	eterosessuale	no	si	500+	no	no	no	no	no		no	no	no	no partner		no	no	no	no	no	no	no	no	no
578	132	uo malattie infettive ARNAS Garibaldi-Nesima	A ospedaliera	Catania	Sicilia	donna	>40	area rurale/altro/NR	pensionato	no	eterosessuale	no	si	200-499	no	no	no	no	no		no	no	no	no partner		no	no	no	no	no	no	no	no	no
579	132	uo malattie infettive ARNAS Garibaldi-Nesima	A ospedaliera	Catania	Sicilia	donna	30-40	area urbana	agricoltore/artigiano/operaio	si	eterosessuale	no	si	<200	no	no	no	no	si	si	no	no	si	1 partner	no	no	no	no	no	no	no	no	no	no
580	132	uo malattie infettive ARNAS Garibaldi-Nesima	A ospedaliera	Catania	Sicilia	maschio	>40	area metropolitana	dirigente/prof medica/impiegato/NR	no	indeterminato/altro/NR	si	si	NR/ND	no	si	no	no	no		no	si	no	no partner		no	no	no	no	no	no	no	no	no
581	132	uo malattie infettive ARNAS Garibaldi-Nesima	A ospedaliera	Catania	Sicilia	maschio	>40	area rurale/altro/NR	pensionato	si	omo/bisex	no	si	NR/ND	no	si	no	no	no		si	no	si	1 partner	no	no	no	si	no	no	no	no	no	no
582	132	uo malattie infettive ARNAS Garibaldi-Nesima	A ospedaliera	Catania	Sicilia	maschio	>40	area rurale/altro/NR	pensionato	no	indeterminato/altro/NR	no	si	200-499	no	no	no	no	si	no	si	si	si	1 partner	no	no	no	no	no	no	no	no	no	no
583	132	uo malattie infettive ARNAS Garibaldi-Nesima	A ospedaliera	Catania	Sicilia	maschio	>40	area urbana	pensionato	si	droghe v.e.	si	si	<200	si	si	no	no	si	si	si	si	si	più partner	no	no	no	si	si	si	si	si	no	no
584	132	uo malattie infettive ARNAS Garibaldi-Nesima	A ospedaliera	Catania	Sicilia	maschio	>40	area urbana	agricoltore/artigiano/operaio	no	droghe v.e.	no	no	200-499	no	no	no	no	si	si	no	no	si	1 partner	si	no	no	si	no	no	no	no	no	no
585	132	uo malattie infettive ARNAS Garibaldi-Nesima	A ospedaliera	Catania	Sicilia	maschio	>40	area urbana	pensionato	no	eterosessuale	si	si	<200	no	no	no	no	si	si	si	si	si	più partner	no	si	si	no	no	no	no	no	no	no
586	132	uo malattie infettive ARNAS Garibaldi-Nesima	A ospedaliera	Catania	Sicilia	maschio	30-40	area urbana	agricoltore/artigiano/operaio	no	indeterminato/altro/NR	no	si	500+	no	no	no	no	si	si	si	si	no	no partner		no	no	si	no	no	no	si	no	no
587	132	uo malattie infettive ARNAS Garibaldi-Nesima	A ospedaliera	Catania	Sicilia	donna	>40	area metropolitana	agricoltore/artigiano/operaio	si	droghe v.e.	no	si	200-499	no	si	no	no	no		no	si	no	no partner		no	no	si	no	no	no	no	no	no
588	132	uo malattie infettive ARNAS Garibaldi-Nesima	A ospedaliera	Catania	Sicilia	maschio	<30	area metropolitana	dirigente/prof medica/impiegato/NR	no	omo/bisex	no	si	500+	no	no	no	no	si	no	si	si	no	no partner		no	no	no	si	no	no	no	no	no
589	132	uo malattie infettive ARNAS Garibaldi-Nesima	A ospedaliera	Catania	Sicilia	maschio	>40	area urbana	agricoltore/artigiano/operaio	no	eterosessuale	no	si	500+	no	no	no	no	no		no	no	no	no partner		no	no	no	no	no	no	no	no	no
590	132	uo malattie infettive ARNAS Garibaldi-Nesima	A ospedaliera	Catania	Sicilia	maschio	>40	area urbana	agricoltore/artigiano/operaio	no	droghe v.e.	no	no	200-499	no	si	no	no	si	no	no	no	si	1 partner	si	no	no	si	no	no	no	si	no	no
591	132	uo malattie infettive ARNAS Garibaldi-Nesima	A ospedaliera	Catania	Sicilia	maschio	>40	area metropolitana	dirigente/prof medica/impiegato/NR	no	eterosessuale	no	no	200-499	no	no	no	no	no		no	no	si	1 partner	si	no	no	no	si	no	si	si	no	no
592	132	uo malattie infettive ARNAS Garibaldi-Nesima	A ospedaliera	Catania	Sicilia	maschio	>40	area urbana	pensionato	no	omo/bisex	no	si	NR/ND	no	no	no	no	no		no	si	si	1 partner	no	no	no	no	no	no	si	si	no	no
593	132	uo malattie infettive ARNAS Garibaldi-Nesima	A ospedaliera	Catania	Sicilia	maschio	>40	area urbana	pensionato	no	indeterminato/altro/NR	si	si	500+	no	no	no	no	si	si	si	no	si	1 partner	no	no	no	si	no	no	no	no	no	no
595	132	uo malattie infettive ARNAS Garibaldi-Nesima	A ospedaliera	Catania	Sicilia	transgender	30-40	area urbana	agricoltore/artigiano/operaio	no	omo/bisex	no	si	NR/ND	no	no	si	no	si	si	si	no	si	1 partner	no	no	no	no	no	no	no	no	no	no
596	132	uo malattie infettive ARNAS Garibaldi-Nesima	A ospedaliera	Catania	Sicilia	maschio	>40	area metropolitana	pensionato	no	indeterminato/altro/NR	no	si	NR/ND	no	no	no	no	si	no	si	no	si	1 partner	no	no	no	si	no	no	no	no	no	no
597	132	uo malattie infettive ARNAS Garibaldi-Nesima	A ospedaliera	Catania	Sicilia	donna	>40	area rurale/altro/NR	pensionato	no	indeterminato/altro/NR	si	si	NR/ND	no	no	no	no	no		si	si	si	1 partner	no	no	no	no	no	no	no	no	no	no
598	132	uo malattie infettive ARNAS Garibaldi-Nesima	A ospedaliera	Catania	Sicilia	maschio	>40	area rurale/altro/NR	dirigente/prof medica/impiegato/NR	no	omo/bisex	no	si	500+	no	no	no	no	si	no	no	si	si	1 partner	no	no	no	si	no	no	no	no	no	no
599	132	uo malattie infettive ARNAS Garibaldi-Nesima	A ospedaliera	Catania	Sicilia	donna	>40	area urbana	senza attività	no	indeterminato/altro/NR	no	no	<200	si	si	no	no	si	no	no	no	si	1 partner	si	no	no	no	no	no	no	no	no	no
600	132	uo malattie infettive ARNAS Garibaldi-Nesima	A ospedaliera	Catania	Sicilia	maschio	30-40	area urbana	senza attività	no	eterosessuale	no	si	<200	no	no	no	no	si	no	no	no	si	1 partner	si	no	no	no	no	no	no	no	no	no
601	132	uo malattie infettive ARNAS Garibaldi-Nesima	A ospedaliera	Catania	Sicilia	maschio	30-40	area metropolitana	dirigente/prof medica/impiegato/NR	no	eterosessuale	no	si	500+	no	no	no	no	no		no	si	si	più partner	no	si	si	si	no	no	no	no	no	no
602	132	uo malattie infettive ARNAS Garibaldi-Nesima	A ospedaliera	Catania	Sicilia	donna	>40	area metropolitana	pensionato	no	eterosessuale	no	si	NR/ND	no	no	no	no	no		no	no	no	no partner		no	no	no	no	no	no	no	no	no
604	132	uo malattie infettive ARNAS Garibaldi-Nesima	A ospedaliera	Catania	Sicilia	donna	>40	area urbana	pensionato	no	indeterminato/altro/NR	no	si	200-499	no	no	no	no	si	si	si	no	si	1 partner	no	no	no	no	no	no	no	no	no	no
605	132	uo malattie infettive ARNAS Garibaldi-Nesima	A ospedaliera	Catania	Sicilia	maschio	30-40	area metropolitana	dirigente/prof medica/impiegato/NR	no	omo/bisex	no	si	500+	no	no	no	no	si	no	no	no	si	1 partner	no	no	no	no	no	no	no	no	no	no
607	132	uo malattie infettive ARNAS Garibaldi-Nesima	A ospedaliera	Catania	Sicilia	maschio	>40	area metropolitana	agricoltore/artigiano/operaio	no	indeterminato/altro/NR	si	no	NR/ND	no	si	no	no	no		si	si	si	1 partner	no	no	no	no	no	no	no	no	no	no
608	132	uo malattie infettive ARNAS Garibaldi-Nesima	A ospedaliera	Catania	Sicilia	maschio	>40	area rurale/altro/NR	pensionato	no	eterosessuale	no	si	500+	no	no	no	no	si	no	si	no	si	1 partner	no	si	si	no	no	no	no	no	no	no
609	132	uo malattie infettive ARNAS Garibaldi-Nesima	A ospedaliera	Catania	Sicilia	maschio	>40	area metropolitana	pensionato	no	eterosessuale	si	si	NR/ND	no	no	si	no	no		si	si	si	1 partner	no	no	no	no	no	no	no	no	no	no
610	132	uo malattie infettive ARNAS Garibaldi-Nesima	A ospedaliera	Catania	Sicilia	maschio	>40	area urbana	agricoltore/artigiano/operaio	si	indeterminato/altro/NR	no	no	NR/ND	no	no	no	no	si	no	si	no	si	1 partner	no	si	si	si	no	no	no	si	no	no
611	132	uo malattie infettive ARNAS Garibaldi-Nesima	A ospedaliera	Catania	Sicilia	maschio	30-40	area rurale/altro/NR	senza attività	no	omo/bisex	no	si	NR/ND	no	no	no	no	no		si	si	no	no partner		no	no	no	no	no	no	no	no	no
612	132	uo malattie infettive ARNAS Garibaldi-Nesima	A ospedaliera	Catania	Sicilia	maschio	>40	area urbana	dirigente/prof medica/impiegato/NR	no	eterosessuale	no	si	200-499	no	no	si	no	si	no	si	no	si	1 partner	no	no	no	no	no	no	no	no	no	no
613	132	uo malattie infettive ARNAS Garibaldi-Nesima	A ospedaliera	Catania	Sicilia	donna	>40	area metropolitana	senza attività	no	eterosessuale	no	si	500+	no	no	no	no	si	si	si	no	si	1 partner	no	no	no	no	no	no	no	no	no	no
615	7	Policlinico Umberto I	A. Universitaria	Roma	Lazio	maschio	30-40	area metropolitana	dirigente/prof medica/impiegato/NR	no	droghe v.e.	no	si	500+	no	no	no	no	si	si	si	si	si	più partner	si	si	si	si	si	si	si	si	si	si
616	7	Policlinico Umberto I	A. Universitaria	Roma	Lazio	maschio	>40	area metropolitana	dirigente/prof medica/impiegato/NR	no	omo/bisex	no	si	200-499	no	no	no	no	si	no	no	no	si	1 partner	si	si	si	no	no	no	si	no	no	no
617	7	Policlinico Umberto I	A. Universitaria	Roma	Lazio	donna	<30	area metropolitana	dirigente/prof medica/impiegato/NR	no	eterosessuale	no	si	500+	no	no	no	no	si	si	no	no	si	1 partner	si	no	no	no	no	no	no	no	no	no
618	7	Policlinico Umberto I	A. Universitaria	Roma	Lazio	maschio	>40	area metropolitana	agricoltore/artigiano/operaio	no	eterosessuale	no	si	500+	no	no	no	si	no		no	no	si	più partner	si	si	si	si	no	no	no	no	no	no
619	7	Policlinico Umberto I	A. Universitaria	Roma	Lazio	donna	30-40	area metropolitana	agricoltore/artigiano/operaio	no	eterosessuale	no	si	500+	no	no	no	no	si	si	si	si	si	1 partner	no	no	no	no	no	no	no	no	no	no
620	7	Policlinico Umberto I	A. Universitaria	Roma	Lazio	maschio	>40	area metropolitana	dirigente/prof medica/impiegato/NR	no	omo/bisex	no	si	500+	no	no	no	no	si	si	no	no	si	1 partner	no	no	no	no	no	no	no	no	no	no
621	7	Policlinico Umberto I	A. Universitaria	Roma	Lazio	maschio	>40	area metropolitana	agricoltore/artigiano/operaio	no	omo/bisex	no	si	NR/ND	no	no	no	no	si	si	no	no	si	1 partner	no	no	no	no	no	no	no	no	no	no
622	7	Policlinico Umberto I	A. Universitaria	Roma	Lazio	donna	>40	area rurale/altro/NR	dirigente/prof medica/impiegato/NR	no	eterosessuale	no	no	200-499	no	no	no	no	si	no	no	no	si	1 partner	si	no	no	no	si	si	si	no	no	no
623	7	Policlinico Umberto I	A. Universitaria	Roma	Lazio	donna	>40	area metropolitana	dirigente/prof medica/impiegato/NR	si	eterosessuale	no	no	500+	no	no	no	no	si	si	si	no	si	1 partner	no	si	si	si	si	si	si	si	si	si
624	7	Policlinico Umberto I	A. Universitaria	Roma	Lazio	maschio	>40	area metropolitana	dirigente/prof medica/impiegato/NR	no	omo/bisex	no	si	200-499	no	no	si	no	no		no	si	no	no partner		si	si	si	no	no	no	no	no	no
625	7	Policlinico Umberto I	A. Universitaria	Roma	Lazio	donna	30-40	area metropolitana	agricoltore/artigiano/operaio	no	eterosessuale	no	si	500+	no	no	no	no	no		no	no	si	più partner	si	si	si	si	si	si	si	si	si	si
626	7	Policlinico Umberto I	A. Universitaria	Roma	Lazio	donna	>40	area metropolitana	dirigente/prof medica/impiegato/NR	no	omo/bisex	si	si	500+	no	no	no	no	si	si	no	no	si	1 partner	si	si	si	no	no	no	no	no	no	no
627	7	Policlinico Umberto I	A. Universitaria	Roma	Lazio	maschio	30-40	area metropolitana	dirigente/prof medica/impiegato/NR	no	eterosessuale	no	si	500+	no	no	no	no	no		no	no	no	no partner		no	no	no	no	no	no	no	no	no
628	7	Policlinico Umberto I	A. Universitaria	Roma	Lazio	donna	30-40	area metropolitana	dirigente/prof medica/impiegato/NR	no	eterosessuale	no	no	500+	no	no	no	no	si	si	no	no	si	1 partner	si	si	si	si	si	si	no	no	no	no
629	7	Policlinico Umberto I	A. Universitaria	Roma	Lazio	maschio	30-40	area rurale/altro/NR	dirigente/prof medica/impiegato/NR	si	eterosessuale	no	si	500+	no	si	no	no	no		no	no	si	più partner	no	si	si	si	si	si	no	no	no	no
630	7	Policlinico Umberto I	A. Universitaria	Roma	Lazio	maschio	>40	area metropolitana	pensionato	no	omo/bisex	no	si	500+	no	no	no	no	si	si	no	no	si	1 partner	no	no	no	no	no	no	no	no	no	no
631	7	Policlinico Umberto I	A. Universitaria	Roma	Lazio	maschio	>40	area metropolitana	senza attività	no	omo/bisex	no	si	<200	no	no	no	no	no		si	si	no	no partner		si	si	no	no	no	no	no	no	no
632	7	Policlinico Umberto I	A. Universitaria	Roma	Lazio	maschio	>40	area metropolitana	dirigente/prof medica/impiegato/NR	si	omo/bisex	si	no	NR/ND	no	no	no	no	si	si	si	no	si	1 partner	no	no	no	no	no	no	no	no	no	no
633	7	Policlinico Umberto I	A. Universitaria	Roma	Lazio	maschio	>40	area urbana	agricoltore/artigiano/operaio	no	eterosessuale	no	si	200-499	no	no	no	no	no		no	si	si	1 partner	no	no	no	no	no	no	no	no	no	no
635	7	Policlinico Umberto I	A. Universitaria	Roma	Lazio	maschio	30-40	area urbana	agricoltore/artigiano/operaio	no	omo/bisex	no	si	NR/ND	no	no	no	no	si	no	no	no	no	no partner		no	no	no	no	no	no	no	no	no
636	7	Policlinico Umberto I	A. Universitaria	Roma	Lazio	donna	>40	area metropolitana	agricoltore/artigiano/operaio	no	eterosessuale	si	si	500+	no	no	no	no	si	si	si	no	si	1 partner	no	no	no	no	no	no	no	no	no	no
637	7	Policlinico Umberto I	A. Universitaria	Roma	Lazio	donna	30-40	area metropolitana	dirigente/prof medica/impiegato/NR	no	eterosessuale	no	si	500+	no	no	no	no	si	no	no	no	si	1 partner	no	no	no	no	no	no	no	no	no	no
638	7	Policlinico Umberto I	A. Universitaria	Roma	Lazio	maschio	>40	area metropolitana	agricoltore/artigiano/operaio	no	omo/bisex	no	si	500+	no	no	no	no	no		no	no	si	1 partner	no	no	no	no	no	no	no	no	no	no
639	7	Policlinico Umberto I	A. Universitaria	Roma	Lazio	maschio	30-40	area metropolitana	dirigente/prof medica/impiegato/NR	no	omo/bisex	si	no	500+	no	no	no	no	no		si	si	si	1 partner	no	no	no	no	no	no	no	no	no	no
640	7	Policlinico Umberto I	A. Universitaria	Roma	Lazio	donna	>40	area metropolitana	dirigente/prof medica/impiegato/NR	no	eterosessuale	no	si	NR/ND	no	no	no	no	no		no	no	si	1 partner	no	si	si	si	si	si	si	no	no	no
642	7	Policlinico Umberto I	A. Universitaria	Roma	Lazio	maschio	30-40	area metropolitana	dirigente/prof medica/impiegato/NR	no	eterosessuale	no	si	500+	no	no	no	no	no		no	no	si	più partner	no	si	si	si	si	si	no	no	no	no
643	7	Policlinico Umberto I	A. Universitaria	Roma	Lazio	donna	<30	area metropolitana	agricoltore/artigiano/operaio	no	eterosessuale	no	si	500+	no	no	no	no	no		no	no	no	no partner		no	no	no	no	no	no	no	no	no
645	7	Policlinico Umberto I	A. Universitaria	Roma	Lazio	maschio	>40	area metropolitana	dirigente/prof medica/impiegato/NR	no	omo/bisex	no	si	500+	no	si	no	no	no		no	no	si	più partner	no	no	no	no	no	no	no	no	no	no
646	7	Policlinico Umberto I	A. Universitaria	Roma	Lazio	maschio	>40	area metropolitana	dirigente/prof medica/impiegato/NR	no	omo/bisex	no	si	500+	no	no	no	no	no		no	no	si	più partner	no	si	si	si	si	si	si	si	si	si
647	7	Policlinico Umberto I	A. Universitaria	Roma	Lazio	maschio	30-40	area metropolitana	dirigente/prof medica/impiegato/NR	no	omo/bisex	no	si	500+	no	no	no	no	si	no	no	no	no	no partner		si	si	si	si	si	si	no	no	no
649	7	Policlinico Umberto I	A. Universitaria	Roma	Lazio	donna	30-40	area metropolitana	dirigente/prof medica/impiegato/NR	si	eterosessuale	no	si	500+	no	no	no	no	si	si	no	no	si	1 partner	si	si	si	si	si	si	si	no	no	no
651	7	Policlinico Umberto I	A. Universitaria	Roma	Lazio	donna	<30	area metropolitana	agricoltore/artigiano/operaio	no	eterosessuale	no	si	500+	no	no	no	no	no		no	no	si	più partner	no	no	no	no	no	no	no	no	no	no
652	7	Policlinico Umberto I	A. Universitaria	Roma	Lazio	donna	>40	area metropolitana	pensionato	no	eterosessuale	no	si	500+	no	no	no	no	no		no	no	si	1 partner	si	no	no	no	no	no	no	no	no	no
653	7	Policlinico Umberto I	A. Universitaria	Roma	Lazio	donna	<30	area metropolitana	dirigente/prof medica/impiegato/NR	no	eterosessuale	no	si	500+	no	no	no	no	no		no	no	si	1 partner	no	no	no	no	no	no	no	no	no	no
654	7	Policlinico Umberto I	A. Universitaria	Roma	Lazio	donna	<30	area metropolitana	dirigente/prof medica/impiegato/NR	no	eterosessuale	no	si	500+	no	si	no	no	no		no	no	si	più partner	no	no	no	no	no	no	no	no	no	no
655	7	Policlinico Umberto I	A. Universitaria	Roma	Lazio	maschio	>40	area metropolitana	dirigente/prof medica/impiegato/NR	no	omo/bisex	no	si	500+	no	no	no	no	si	si	si	si	si	1 partner	si	si	si	si	si	no	no	no	no	no
656	13	Policlinico Umberto I	A. Universitaria	Roma	Lazio	donna	>40	area metropolitana	pensionato	no	eterosessuale	no	si	500+	no	no	no	no	no		no	no	no	no partner		no	no	no	no	no	no	no	no	no
657	13	Policlinico Umberto I	A. Universitaria	Roma	Lazio	donna	>40	area urbana	dirigente/prof medica/impiegato/NR	no	droghe v.e.	no	si	200-499	no	si	no	no	no		no	si	no	no partner		no	no	no	no	no	no	no	no	no
658	13	Policlinico Umberto I	A. Universitaria	Roma	Lazio	donna	>40	area metropolitana	pensionato	no	eterosessuale	si	si	500+	no	no	no	no	si	si	si	si	si	1 partner	no	no	no	no	no	no	no	no	no	no
659	13	Policlinico Umberto I	A. Universitaria	Roma	Lazio	maschio	30-40	area metropolitana	dirigente/prof medica/impiegato/NR	no	omo/bisex	si	si	200-499	no	no	si	no	no		no	si	no	no partner		no	no	no	no	no	no	no	no	no
660	13	Policlinico Umberto I	A. Universitaria	Roma	Lazio	maschio	>40	area metropolitana	agricoltore/artigiano/operaio	no	droghe v.e.	no	si	200-499	no	si	no	no	no		si	si	no	no partner		no	no	si	no	no	no	no	no	no
661	13	Policlinico Umberto I	A. Universitaria	Roma	Lazio	maschio	>40	area metropolitana	pensionato	no	omo/bisex	no	si	500+	no	no	no	no	no		no	si	si	più partner	no	no	no	no	no	no	no	no	no	no
662	13	Policlinico Umberto I	A. Universitaria	Roma	Lazio	donna	>40	area metropolitana	senza attività	no	eterosessuale	no	si	500+	no	no	no	no	no		no	no	no	no partner		no	no	no	no	no	no	no	no	no
663	13	Policlinico Umberto I	A. Universitaria	Roma	Lazio	donna	<30	area metropolitana	senza attività	si	eterosessuale	no	si	NR/ND	no	no	no	no	no		no	si	no	no partner		no	no	no	no	no	no	si	no	no
664	13	Policlinico Umberto I	A. Universitaria	Roma	Lazio	maschio	>40	area urbana	pensionato	no	indeterminato/altro/NR	no	no	NR/ND	si	no	no	no	si	no	no	no	no	no partner		no	no	no	no	no	no	no	no	no
666	13	Policlinico Umberto I	A. Universitaria	Roma	Lazio	maschio	30-40	area metropolitana	dirigente/prof medica/impiegato/NR	no	eterosessuale	si	si	500+	no	no	no	no	no		no	si	no	no partner		no	no	no	no	no	si	no	no	no
667	13	Policlinico Umberto I	A. Universitaria	Roma	Lazio	donna	>40	area rurale/altro/NR	dirigente/prof medica/impiegato/NR	no	indeterminato/altro/NR	no	no	NR/ND	no	no	no	no	no		no	si	no	no partner		no	no	no	no	no	si	no	no	no
668	13	Policlinico Umberto I	A. Universitaria	Roma	Lazio	maschio	>40	area urbana	agricoltore/artigiano/operaio	si	droghe v.e.	si	no	200-499	no	si	no	no	si	si	si	si	si	1 partner	no	no	no	si	no	no	no	si	no	no
669	13	Policlinico Umberto I	A. Universitaria	Roma	Lazio	maschio	>40	area metropolitana	pensionato	no	droghe v.e.	no	si	200-499	no	si	no	no	si	si	si	no	si	1 partner	no	no	no	no	no	no	no	no	no	no
670	13	Policlinico Umberto I	A. Universitaria	Roma	Lazio	maschio	>40	area metropolitana	pensionato	no	eterosessuale	si	si	NR/ND	no	si	no	no	no		no	no	no	no partner		no	no	no	no	no	no	no	no	no
671	13	Policlinico Umberto I	A. Universitaria	Roma	Lazio	maschio	<30	area metropolitana	senza attività	si	omo/bisex	no	no	NR/ND	no	no	no	si	si	si	si	si	si	più partner	no	no	no	no	si	no	no	no	no	no
672	13	Policlinico Umberto I	A. Universitaria	Roma	Lazio	maschio	>40	area metropolitana	pensionato	no	omo/bisex	no	si	500+	no	no	no	no	no		no	no	si	più partner	si	no	no	no	no	no	no	si	no	no
673	13	Policlinico Umberto I	A. Universitaria	Roma	Lazio	maschio	>40	area metropolitana	pensionato	si	droghe v.e.	no	no	<200	no	si	no	no	si	si	si	no	si	1 partner	no	si	si	si	si	si	si	no	no	no
674	13	Policlinico Umberto I	A. Universitaria	Roma	Lazio	donna	>40	area urbana	senza attività	no	eterosessuale	no	si	500+	no	no	no	no	no		no	si	no	no partner		no	no	no	no	no	no	no	no	no
675	13	Policlinico Umberto I	A. Universitaria	Roma	Lazio	donna	>40	area metropolitana	dirigente/prof medica/impiegato/NR	no	indeterminato/altro/NR	no	si	200-499	no	si	no	no	si	si	no	no	si	1 partner	si	no	no	no	no	no	no	no	no	no
676	13	Policlinico Umberto I	A. Universitaria	Roma	Lazio	maschio	>40	area metropolitana	dirigente/prof medica/impiegato/NR	no	indeterminato/altro/NR	no	si	200-499	no	si	no	no	no		no	si	si	più partner	no	no	no	no	no	no	si	no	no	no
677	13	Policlinico Umberto I	A. Universitaria	Roma	Lazio	maschio	>40	area metropolitana	pensionato	si	droghe v.e.	no	si	NR/ND	si	si	no	no	si	si	no	si	si	1 partner	si	no	no	no	no	no	si	si	no	no
678	13	Policlinico Umberto I	A. Universitaria	Roma	Lazio	donna	>40	area urbana	pensionato	no	eterosessuale	no	si	200-499	no	no	no	no	no		no	no	no	no partner		no	no	no	no	no	no	no	no	no
679	13	Policlinico Umberto I	A. Universitaria	Roma	Lazio	maschio	>40	area metropolitana	pensionato	no	indeterminato/altro/NR	no	si	200-499	no	no	no	no	no		no	no	no	no partner		no	no	no	no	no	no	no	no	no
681	13	Policlinico Umberto I	A. Universitaria	Roma	Lazio	maschio	>40	area metropolitana	pensionato	no	indeterminato/altro/NR	si	no	NR/ND	no	no	no	no	no		no	no	no	no partner		no	no	no	no	no	no	no	no	no
682	13	Policlinico Umberto I	A. Universitaria	Roma	Lazio	maschio	>40	area metropolitana	dirigente/prof medica/impiegato/NR	no	omo/bisex	no	si	200-499	no	no	no	no	no		no	si	si	più partner	no	no	no	no	no	no	no	no	no	no
683	13	Policlinico Umberto I	A. Universitaria	Roma	Lazio	maschio	>40	area metropolitana	pensionato	no	indeterminato/altro/NR	no	no	500+	si	no	no	no	no		no	si	si	più partner	no	no	no	no	no	no	no	no	no	no
684	13	Policlinico Umberto I	A. Universitaria	Roma	Lazio	donna	>40	area metropolitana	senza attività	no	droghe v.e.	no	si	500+	no	si	no	no	no		no	si	no	no partner		si	si	no	no	no	no	no	no	no
685	13	Policlinico Umberto I	A. Universitaria	Roma	Lazio	maschio	>40	area metropolitana	dirigente/prof medica/impiegato/NR	si	omo/bisex	si	si	500+	no	no	no	no	si	no	no	no	si	1 partner	si	si	si	si	no	no	si	no	no	no
686	13	Policlinico Umberto I	A. Universitaria	Roma	Lazio	donna	30-40	area metropolitana	dirigente/prof medica/impiegato/NR	no	eterosessuale	si	no	200-499	no	no	no	no	si	no	no	no	si	1 partner	si	si	si	si	no	no	si	no	no	no
687	13	Policlinico Umberto I	A. Universitaria	Roma	Lazio	maschio	>40	area metropolitana	senza attività	no	droghe v.e.	no	si	NR/ND	no	si	no	no	si	si	si	no	si	1 partner	no	no	no	no	no	no	no	no	no	no
688	13	Policlinico Umberto I	A. Universitaria	Roma	Lazio	maschio	>40	area metropolitana	agricoltore/artigiano/operaio	si	omo/bisex	no	si	500+	no	no	no	no	si	si	no	si	si	1 partner	si	si	si	no	no	no	no	no	no	no
689	13	Policlinico Umberto I	A. Universitaria	Roma	Lazio	donna	>40	area metropolitana	dirigente/prof medica/impiegato/NR	no	eterosessuale	no	si	200-499	no	no	no	no	no		no	si	no	no partner		no	no	no	no	no	no	no	no	no
690	13	Policlinico Umberto I	A. Universitaria	Roma	Lazio	maschio	>40	area metropolitana	senza attività	no	indeterminato/altro/NR	no	si	500+	no	si	no	no	si	si	si	si	si	più partner	no	si	si	si	no	no	no	no	no	no
691	13	Policlinico Umberto I	A. Universitaria	Roma	Lazio	maschio	>40	area metropolitana	pensionato	si	indeterminato/altro/NR	no	si	500+	si	no	no	no	no		no	no	no	no partner		no	no	no	no	no	no	no	no	no
692	13	Policlinico Umberto I	A. Universitaria	Roma	Lazio	maschio	>40	area metropolitana	agricoltore/artigiano/operaio	no	indeterminato/altro/NR	no	si	<200	no	no	no	no	si	si	si	no	si	1 partner	no	no	no	no	no	no	no	no	no	no
693	65	Azienda Ospedaliera Policlinico	A. Universitaria	Bari	Puglia	donna	>40	area urbana	agricoltore/artigiano/operaio	no	indeterminato/altro/NR	no	si	500+	no	no	no	no	si	si	no	no	si	1 partner	si	no	no	si	no	no	no	no	no	no
694	65	Azienda Ospedaliera Policlinico	A. Universitaria	Bari	Puglia	maschio	30-40	area rurale/altro/NR	agricoltore/artigiano/operaio	no	indeterminato/altro/NR	no	si	500+	no	no	no	no	si	no	no	no	si	1 partner	si	no	no	si	no	no	no	no	no	no
695	65	Azienda Ospedaliera Policlinico	A. Universitaria	Bari	Puglia	donna	>40	area metropolitana	agricoltore/artigiano/operaio	no	indeterminato/altro/NR	no	si	NR/ND	no	no	no	no	no		no	no	no	no partner		si	si	si	no	no	no	no	no	no
696	65	Azienda Ospedaliera Policlinico	A. Universitaria	Bari	Puglia	maschio	>40	area metropolitana	dirigente/prof medica/impiegato/NR	si	eterosessuale	no	si	NR/ND	no	no	no	no	si	si	si	no	si	1 partner	no	no	no	si	no	no	no	no	no	no
697	65	Azienda Ospedaliera Policlinico	A. Universitaria	Bari	Puglia	donna	>40	area urbana	dirigente/prof medica/impiegato/NR	no	eterosessuale	no	no	200-499	no	si	si	no	no		no	no	no	no partner		si	si	no	no	no	no	no	no	no
698	65	Azienda Ospedaliera Policlinico	A. Universitaria	Bari	Puglia	maschio	>40	area urbana	pensionato	no	eterosessuale	no	no	500+	no	no	no	no	no		no	si	no	no partner		no	no	no	no	no	no	no	no	no
699	65	Azienda Ospedaliera Policlinico	A. Universitaria	Bari	Puglia	maschio	30-40	area metropolitana	agricoltore/artigiano/operaio	no	omo/bisex	no	si	200-499	no	no	no	si	no		no	no	si	più partner	no	si	si	si	no	no	no	no	no	no
700	65	Azienda Ospedaliera Policlinico	A. Universitaria	Bari	Puglia	maschio	30-40	area metropolitana	agricoltore/artigiano/operaio	no	omo/bisex	no	si	NR/ND	no	no	no	no	si	no	si	si	si	1 partner	si	no	no	si	si	si	si	si	no	no
701	65	Azienda Ospedaliera Policlinico	A. Universitaria	Bari	Puglia	maschio	>40	area urbana	pensionato	si	indeterminato/altro/NR	no	si	200-499	no	si	si	no	no		no	si	no	no partner		no	no	no	no	no	no	no	no	no
702	65	Azienda Ospedaliera Policlinico	A. Universitaria	Bari	Puglia	donna	>40	area rurale/altro/NR	senza attività	si	indeterminato/altro/NR	no	no	NR/ND	no	no	no	no	si	si	si	no	no	no partner		no	no	no	no	no	no	no	no	no
703	65	Azienda Ospedaliera Policlinico	A. Universitaria	Bari	Puglia	maschio	>40	area metropolitana	pensionato	no	omo/bisex	no	si	NR/ND	no	no	no	no	si	no	no	no	si	1 partner	si	no	no	no	no	no	no	no	no	no
704	65	Azienda Ospedaliera Policlinico	A. Universitaria	Bari	Puglia	maschio	>40	area metropolitana	senza attività	si	indeterminato/altro/NR	no	si	<200	no	no	no	no	si	no	si	si	si	1 partner	no	no	no	si	no	no	no	no	no	no
705	65	Azienda Ospedaliera Policlinico	A. Universitaria	Bari	Puglia	maschio	>40	area metropolitana	senza attività	si	omo/bisex	no	si	NR/ND	no	no	no	no	no		si	si	no	no partner		no	no	no	no	no	no	no	no	no
706	65	Azienda Ospedaliera Policlinico	A. Universitaria	Bari	Puglia	maschio	>40	area metropolitana	dirigente/prof medica/impiegato/NR	no	indeterminato/altro/NR	no	si	500+	no	no	no	no	si	no	no	no	si	1 partner	si	si	si	no	no	no	no	no	no	no
707	65	Azienda Ospedaliera Policlinico	A. Universitaria	Bari	Puglia	donna	30-40	area metropolitana	agricoltore/artigiano/operaio	no	indeterminato/altro/NR	no	si	500+	no	no	no	no	si	si	si	no	si	1 partner	no	no	no	no	no	no	no	no	no	no
708	65	Azienda Ospedaliera Policlinico	A. Universitaria	Bari	Puglia	maschio	>40	area metropolitana	senza attività	no	eterosessuale	si	no	NR/ND	no	no	no	no	no		no	si	no	no partner		no	no	no	no	no	no	no	no	no
709	65	Azienda Ospedaliera Policlinico	A. Universitaria	Bari	Puglia	maschio	>40	area metropolitana	agricoltore/artigiano/operaio	no	eterosessuale	no	si	200-499	no	no	no	no	si	si	si	si	si	1 partner	no	si	si	no	no	no	no	no	no	no
710	65	Azienda Ospedaliera Policlinico	A. Universitaria	Bari	Puglia	maschio	>40	area urbana	agricoltore/artigiano/operaio	si	eterosessuale	no	si	NR/ND	no	no	no	no	si	no	si	no	no	no partner		no	no	no	no	no	no	no	no	no
712	65	Azienda Ospedaliera Policlinico	A. Universitaria	Bari	Puglia	maschio	>40	area urbana	agricoltore/artigiano/operaio	no	droghe v.e.	no	si	500+	no	no	no	no	si	si	si	si	si	1 partner	no	no	no	si	no	no	no	no	no	no
713	65	Azienda Ospedaliera Policlinico	A. Universitaria	Bari	Puglia	maschio	>40	area metropolitana	dirigente/prof medica/impiegato/NR	no	eterosessuale	no	si	200-499	no	no	no	no	si	si	no	si	si	1 partner	si	no	no	no	no	no	no	no	no	no
714	65	Azienda Ospedaliera Policlinico	A. Universitaria	Bari	Puglia	maschio	>40	area urbana	dirigente/prof medica/impiegato/NR	no	indeterminato/altro/NR	si	si	200-499	si	no	no	no	no		si	si	no	no partner		si	si	si	si	si	si	si	no	no
715	65	Azienda Ospedaliera Policlinico	A. Universitaria	Bari	Puglia	maschio	>40	area metropolitana	dirigente/prof medica/impiegato/NR	no	omo/bisex	no	si	200-499	no	no	no	no	si	si	si	no	si	1 partner	no	no	no	si	si	no	no	no	no	no
716	65	Azienda Ospedaliera Policlinico	A. Universitaria	Bari	Puglia	maschio	>40	area metropolitana	agricoltore/artigiano/operaio	no	omo/bisex	no	si	200-499	no	no	no	no	si	si	si	no	si	1 partner	si	no	no	si	si	no	no	no	no	no
717	65	Azienda Ospedaliera Policlinico	A. Universitaria	Bari	Puglia	maschio	>40	area metropolitana	pensionato	no	eterosessuale	no	no	200-499	no	no	no	no	no		si	si	si	1 partner	no	no	no	no	no	no	no	no	no	no
718	65	Azienda Ospedaliera Policlinico	A. Universitaria	Bari	Puglia	donna	>40	area urbana	pensionato	no	omo/bisex	si	no	200-499	no	no	no	no	no		si	si	no	no partner		no	no	no	si	si	no	no	no	no
719	65	Azienda Ospedaliera Policlinico	A. Universitaria	Bari	Puglia	maschio	>40	area metropolitana	dirigente/prof medica/impiegato/NR	no	eterosessuale	no	si	500+	no	no	no	no	si	no	si	si	si	1 partner	no	no	no	no	no	no	no	no	no	no
720	65	Azienda Ospedaliera Policlinico	A. Universitaria	Bari	Puglia	maschio	30-40	area metropolitana	agricoltore/artigiano/operaio	no	eterosessuale	no	si	NR/ND	no	no	no	no	no		si	si	no	no partner		no	no	si	si	si	no	si	no	no
721	65	Azienda Ospedaliera Policlinico	A. Universitaria	Bari	Puglia	maschio	<30	area urbana	dirigente/prof medica/impiegato/NR	no	omo/bisex	no	si	200-499	no	no	no	si	si	si	si	no	no	no partner		si	si	no	no	no	no	no	no	no
722	65	Azienda Ospedaliera Policlinico	A. Universitaria	Bari	Puglia	maschio	>40	area urbana	dirigente/prof medica/impiegato/NR	no	eterosessuale	no	si	200-499	no	no	no	si	no		no	si	si	più partner	no	si	si	no	no	no	no	no	no	no
723	65	Azienda Ospedaliera Policlinico	A. Universitaria	Bari	Puglia	donna	>40	area metropolitana	dirigente/prof medica/impiegato/NR	no	eterosessuale	no	si	200-499	no	no	no	no	no		no	si	si	1 partner	no	no	no	no	no	no	no	no	no	no
724	65	Azienda Ospedaliera Policlinico	A. Universitaria	Bari	Puglia	donna	30-40	area metropolitana	senza attività	si	eterosessuale	si	si	200-499	no	no	no	no	si	no	no	no	si	1 partner	si	no	no	no	no	no	no	no	no	no
725	65	Azienda Ospedaliera Policlinico	A. Universitaria	Bari	Puglia	maschio	>40	area rurale/altro/NR	agricoltore/artigiano/operaio	no	droghe v.e.	no	si	NR/ND	no	si	no	no	si	no	si	no	si	1 partner	si	no	no	no	no	no	no	no	no	no
726	65	Azienda Ospedaliera Policlinico	A. Universitaria	Bari	Puglia	maschio	30-40	area metropolitana	senza attività	no	eterosessuale	si	si	NR/ND	no	no	no	no	si	no	si	si	si	1 partner	no	no	no	si	no	no	no	no	no	no
727	65	Azienda Ospedaliera Policlinico	A. Universitaria	Bari	Puglia	maschio	>40	area urbana	agricoltore/artigiano/operaio	no	droghe v.e.	no	si	500+	no	si	no	no	si	si	si	no	si	1 partner	no	no	no	no	no	no	no	no	no	no
728	65	Azienda Ospedaliera Policlinico	A. Universitaria	Bari	Puglia	maschio	>40	area urbana	agricoltore/artigiano/operaio	no	droghe v.e.	no	no	200-499	no	si	no	no	si	si	si	no	si	1 partner	no	no	no	si	no	no	no	no	no	no
729	65	Azienda Ospedaliera Policlinico	A. Universitaria	Bari	Puglia	maschio	>40	area rurale/altro/NR	agricoltore/artigiano/operaio	no	omo/bisex	no	si	200-499	no	no	no	si	no		si	si	si	più partner	no	si	si	si	si	no	no	no	no	no
730	65	Azienda Ospedaliera Policlinico	A. Universitaria	Bari	Puglia	maschio	>40	area urbana	dirigente/prof medica/impiegato/NR	no	eterosessuale	no	si	200-499	no	si	no	no	si	si	no	no	si	1 partner	no	no	no	no	no	no	no	no	no	no
731	65	Azienda Ospedaliera Policlinico	A. Universitaria	Bari	Puglia	donna	30-40	area metropolitana	senza attività	no	eterosessuale	no	si	200-499	no	no	no	no	no		no	no	no	no partner		no	no	no	no	no	no	no	no	no
732	65	Azienda Ospedaliera Policlinico	A. Universitaria	Bari	Puglia	maschio	>40	area rurale/altro/NR	agricoltore/artigiano/operaio	no	indeterminato/altro/NR	no	si	NR/ND	no	si	si	no	si	no	no	no	no	no partner		no	no	no	no	no	no	no	no	no
733	65	Azienda Ospedaliera Policlinico	A. Universitaria	Bari	Puglia	donna	>40	area rurale/altro/NR	dirigente/prof medica/impiegato/NR	no	eterosessuale	no	si	200-499	no	no	no	no	si	no	no	no	no	no partner		si	si	no	no	no	no	no	no	no
734	65	Azienda Ospedaliera Policlinico	A. Universitaria	Bari	Puglia	maschio	>40	area metropolitana	agricoltore/artigiano/operaio	no	eterosessuale	si	si	500+	no	no	no	no	si	no	si	no	si	1 partner	no	no	no	no	no	no	no	no	no	no
735	65	Azienda Ospedaliera Policlinico	A. Universitaria	Bari	Puglia	maschio	>40	area urbana	agricoltore/artigiano/operaio	no	indeterminato/altro/NR	no	si	NR/ND	no	no	no	no	si	no	si	si	si	1 partner	no	no	no	no	no	no	no	no	no	no
736	65	Azienda Ospedaliera Policlinico	A. Universitaria	Bari	Puglia	maschio	30-40	area metropolitana	dirigente/prof medica/impiegato/NR	no	omo/bisex	si	si	200-499	no	no	no	no	si	no	no	si	si	più partner	si	no	no	si	no	no	no	no	no	no
737	65	Azienda Ospedaliera Policlinico	A. Universitaria	Bari	Puglia	maschio	>40	area urbana	dirigente/prof medica/impiegato/NR	no	indeterminato/altro/NR	no	si	500+	no	no	si	no	si	no	si	si	si	1 partner	no	si	si	si	si	si	no	si	no	no
738	65	Azienda Ospedaliera Policlinico	A. Universitaria	Bari	Puglia	maschio	>40	area urbana	senza attività	si	droghe v.e.	no	si	NR/ND	no	si	no	no	no		no	no	no	no partner		no	no	si	no	no	si	no	no	no
739	65	Azienda Ospedaliera Policlinico	A. Universitaria	Bari	Puglia	donna	>40	area metropolitana	agricoltore/artigiano/operaio	no	eterosessuale	no	si	NR/ND	no	no	no	no	si	no	no	no	si	1 partner	si	no	no	no	si	si	no	si	no	no
740	65	Azienda Ospedaliera Policlinico	A. Universitaria	Bari	Puglia	maschio	>40	area metropolitana	agricoltore/artigiano/operaio	no	indeterminato/altro/NR	no	si	500+	si	si	no	no	si	no	si	no	si	1 partner	no	no	no	no	no	no	no	no	no	no
741	65	Azienda Ospedaliera Policlinico	A. Universitaria	Bari	Puglia	maschio	>40	area metropolitana	pensionato	si	indeterminato/altro/NR	no	no	NR/ND	no	no	no	no	si	no	si	si	si	più partner	no	no	no	no	no	no	no	no	no	no
742	65	Azienda Ospedaliera Policlinico	A. Universitaria	Bari	Puglia	maschio	>40	area rurale/altro/NR	agricoltore/artigiano/operaio	si	omo/bisex	no	no	200-499	no	no	no	no	si	no	no	si	si	più partner	si	si	si	no	no	no	no	no	no	no
743	65	Azienda Ospedaliera Policlinico	A. Universitaria	Bari	Puglia	maschio	>40	area rurale/altro/NR	agricoltore/artigiano/operaio	no	omo/bisex	no	si	200-499	no	no	no	si	si	no	no	si	si	più partner	no	si	si	si	no	no	no	no	no	no
744	65	Azienda Ospedaliera Policlinico	A. Universitaria	Bari	Puglia	maschio	>40	area urbana	dirigente/prof medica/impiegato/NR	no	eterosessuale	si	si	500+	no	no	no	no	si	si	si	no	si	1 partner	no	si	si	no	no	no	no	no	no	no
746	65	Azienda Ospedaliera Policlinico	A. Universitaria	Bari	Puglia	maschio	30-40	area metropolitana	dirigente/prof medica/impiegato/NR	no	omo/bisex	no	si	500+	no	no	no	si	si	no	si	si	si	1 partner	no	no	no	si	no	no	no	no	no	no
747	65	Azienda Ospedaliera Policlinico	A. Universitaria	Bari	Puglia	maschio	30-40	area metropolitana	dirigente/prof medica/impiegato/NR	no	omo/bisex	si	si	200-499	no	no	no	si	si	no	si	si	si	1 partner	no	no	no	si	no	no	no	no	no	no
748	65	Azienda Ospedaliera Policlinico	A. Universitaria	Bari	Puglia	maschio	<30	area metropolitana	senza attività	si	omo/bisex	no	si	200-499	no	no	no	no	si	no	no	si	si	1 partner	si	si	si	si	no	no	no	no	no	no
749	65	Azienda Ospedaliera Policlinico	A. Universitaria	Bari	Puglia	maschio	>40	area metropolitana	agricoltore/artigiano/operaio	no	omo/bisex	no	si	500+	si	no	no	no	si	si	si	si	si	1 partner	no	no	no	no	no	no	no	no	no	no
750	65	Azienda Ospedaliera Policlinico	A. Universitaria	Bari	Puglia	donna	30-40	area rurale/altro/NR	senza attività	si	indeterminato/altro/NR	no	si	500+	no	no	no	no	si	si	si	si	si	1 partner	si	no	no	si	no	no	si	no	no	no
751	65	Azienda Ospedaliera Policlinico	A. Universitaria	Bari	Puglia	donna	>40	area metropolitana	senza attività	si	droghe v.e.	no	si	500+	no	si	no	no	no		no	no	no	no partner		no	no	no	no	no	no	no	no	no
752	65	Azienda Ospedaliera Policlinico	A. Universitaria	Bari	Puglia	maschio	>40	area metropolitana	senza attività	no	omo/bisex	no	si	NR/ND	no	no	no	no	no		no	si	si	1 partner	no	no	no	no	no	no	no	no	no	no
753	65	Azienda Ospedaliera Policlinico	A. Universitaria	Bari	Puglia	donna	>40	area urbana	pensionato	no	eterosessuale	si	si	500+	no	no	no	no	no		no	no	no	no partner		no	no	no	no	no	no	no	no	no
754	65	Azienda Ospedaliera Policlinico	A. Universitaria	Bari	Puglia	maschio	30-40	area urbana	dirigente/prof medica/impiegato/NR	si	omo/bisex	no	si	500+	no	no	no	no	si	no	no	si	si	1 partner	si	si	si	no	no	no	no	no	no	no
755	65	Azienda Ospedaliera Policlinico	A. Universitaria	Bari	Puglia	maschio	>40	area rurale/altro/NR	agricoltore/artigiano/operaio	no	eterosessuale	no	si	NR/ND	no	no	no	no	no		si	si	no	no partner		no	no	no	no	no	no	no	no	no
756	65	Azienda Ospedaliera Policlinico	A. Universitaria	Bari	Puglia	donna	>40	area metropolitana	senza attività	no	indeterminato/altro/NR	no	si	500+	no	no	no	no	si	no	si	no	no	no partner		si	si	si	no	no	si	no	no	no
757	65	Azienda Ospedaliera Policlinico	A. Universitaria	Bari	Puglia	maschio	30-40	area urbana	dirigente/prof medica/impiegato/NR	no	eterosessuale	no	si	200-499	no	no	no	no	no		si	si	si	1 partner	no	no	no	no	no	no	no	no	no	no
758	65	Azienda Ospedaliera Policlinico	A. Universitaria	Bari	Puglia	donna	<30	area metropolitana	agricoltore/artigiano/operaio	no	indeterminato/altro/NR	no	si	NR/ND	no	no	no	no	si	si	si	no	no	no partner		no	no	si	no	no	no	no	no	no
759	65	Azienda Ospedaliera Policlinico	A. Universitaria	Bari	Puglia	donna	>40	area rurale/altro/NR	pensionato	si	indeterminato/altro/NR	si	si	NR/ND	si	si	no	no	si	no	si	no	no	no partner		no	no	no	no	no	no	no	no	no
760	65	Azienda Ospedaliera Policlinico	A. Universitaria	Bari	Puglia	donna	>40	area metropolitana	senza attività	no	indeterminato/altro/NR	no	si	500+	no	no	no	si	si	si	si	no	no	no partner		no	no	no	no	no	no	no	no	no
761	65	Azienda Ospedaliera Policlinico	A. Universitaria	Bari	Puglia	maschio	>40	area urbana	dirigente/prof medica/impiegato/NR	si	omo/bisex	no	si	500+	no	no	no	no	si	no	si	si	si	1 partner	no	si	si	si	no	no	si	no	no	no
762	65	Azienda Ospedaliera Policlinico	A. Universitaria	Bari	Puglia	maschio	>40	area metropolitana	senza attività	si	droghe v.e.	no	si	500+	no	si	no	no	si	si	si	si	si	1 partner	no	si	si	si	no	no	no	no	no	no
763	65	Azienda Ospedaliera Policlinico	A. Universitaria	Bari	Puglia	maschio	>40	area metropolitana	agricoltore/artigiano/operaio	no	eterosessuale	si	si	500+	no	no	no	no	si	si	no	si	si	1 partner	no	no	no	no	no	no	no	no	no	no
765	65	Azienda Ospedaliera Policlinico	A. Universitaria	Bari	Puglia	maschio	>40	area urbana	pensionato	si	droghe v.e.	si	si	500+	si	si	no	no	no		no	si	si	1 partner	si	no	no	no	no	no	no	no	no	no
766	65	Azienda Ospedaliera Policlinico	A. Universitaria	Bari	Puglia	maschio	>40	area metropolitana	senza attività	no	indeterminato/altro/NR	no	si	500+	no	no	no	si	no		no	si	no	no partner		no	no	si	si	no	no	no	no	no
767	86	Policlinico Tor Vergata	A. Universitaria	Roma	Lazio	maschio	>40	area urbana	agricoltore/artigiano/operaio	si	omo/bisex	no	si	NR/ND	no	no	no	no	si	no	no	no	si	1 partner	no	no	no	no	no	no	no	no	no	no
768	86	Policlinico Tor Vergata	A. Universitaria	Roma	Lazio	maschio	>40	area metropolitana	dirigente/prof medica/impiegato/NR	no	omo/bisex	no	si	500+	no	no	no	no	si	no	no	si	si	1 partner	si	no	no	si	no	no	no	no	no	no
769	86	Policlinico Tor Vergata	A. Universitaria	Roma	Lazio	maschio	>40	area metropolitana	agricoltore/artigiano/operaio	no	indeterminato/altro/NR	no	si	NR/ND	si	no	no	si	no		no	si	no	no partner		no	no	no	no	no	no	no	no	no
770	86	Policlinico Tor Vergata	A. Universitaria	Roma	Lazio	maschio	>40	area metropolitana	senza attività	no	omo/bisex	no	si	200-499	no	no	no	no	si	si	si	si	si	più partner	no	no	no	no	no	no	no	no	no	no
771	86	Policlinico Tor Vergata	A. Universitaria	Roma	Lazio	maschio	>40	area metropolitana	agricoltore/artigiano/operaio	no	eterosessuale	no	si	NR/ND	si	no	no	si	no		no	si	no	no partner		no	no	no	no	no	no	no	no	no
772	86	Policlinico Tor Vergata	A. Universitaria	Roma	Lazio	maschio	>40	area metropolitana	senza attività	no	indeterminato/altro/NR	si	si	NR/ND	no	si	no	no	no		no	si	si	più partner	no	no	no	no	si	no	no	no	no	no
773	86	Policlinico Tor Vergata	A. Universitaria	Roma	Lazio	maschio	>40	area rurale/altro/NR	dirigente/prof medica/impiegato/NR	si	omo/bisex	no	no	NR/ND	no	no	si	no	no		no	no	si	1 partner	no	no	no	no	no	no	no	no	no	no
774	86	Policlinico Tor Vergata	A. Universitaria	Roma	Lazio	maschio	>40	area metropolitana	agricoltore/artigiano/operaio	no	omo/bisex	si	si	NR/ND	no	no	no	no	si	si	si	si	no	no partner		no	no	no	no	no	no	no	no	no
775	86	Policlinico Tor Vergata	A. Universitaria	Roma	Lazio	maschio	>40	area metropolitana	dirigente/prof medica/impiegato/NR	no	omo/bisex	no	si	200-499	no	no	no	si	si	si	si	si	si	più partner	no	si	si	no	no	no	no	no	no	no
776	86	Policlinico Tor Vergata	A. Universitaria	Roma	Lazio	maschio	>40	area metropolitana	dirigente/prof medica/impiegato/NR	no	omo/bisex	no	si	500+	no	no	no	no	si	si	si	si	si	1 partner	no	si	si	no	no	no	no	no	no	no
777	86	Policlinico Tor Vergata	A. Universitaria	Roma	Lazio	maschio	>40	area metropolitana	dirigente/prof medica/impiegato/NR	si	omo/bisex	no	si	500+	no	no	no	no	si	NR	si	si	si	1 partner	no	si	si	si	no	si	no	no	no	no
778	58	Policlinico Tor Vergata	A. Universitaria	Roma	Lazio	donna	>40	area metropolitana	senza attività	no	indeterminato/altro/NR	no	no	NR/ND	no	no	no	no	si	no	no	no	no	no partner		no	no	no	no	no	no	no	no	no
779	58	Policlinico Tor Vergata	A. Universitaria	Roma	Lazio	maschio	>40	area urbana	pensionato	no	omo/bisex	no	no	200-499	no	no	no	no	no		no	si	no	no partner		si	si	no	no	no	no	no	no	no
780	58	Policlinico Tor Vergata	A. Universitaria	Roma	Lazio	donna	30-40	area metropolitana	senza attività	no	eterosessuale	no	si	NR/ND	no	no	no	si	si	si	si	no	si	1 partner	si	no	no	no	no	no	no	no	no	no
781	58	Policlinico Tor Vergata	A. Universitaria	Roma	Lazio	maschio	30-40	area metropolitana	agricoltore/artigiano/operaio	no	omo/bisex	no	si	NR/ND	no	no	no	no	no		no	si	si	1 partner	no	no	no	no	no	no	no	no	no	no
782	58	Policlinico Tor Vergata	A. Universitaria	Roma	Lazio	donna	>40	area metropolitana	agricoltore/artigiano/operaio	no	droghe v.e.	no	si	200-499	si	no	si	no	si	si	no	si	no	no partner		si	si	no	no	no	si	no	no	no
783	58	Policlinico Tor Vergata	A. Universitaria	Roma	Lazio	maschio	>40	area metropolitana	agricoltore/artigiano/operaio	no	droghe v.e.	no	si	<200	no	si	no	no	si	no	no	si	no	no partner		si	si	no	no	no	no	no	no	no
784	58	Policlinico Tor Vergata	A. Universitaria	Roma	Lazio	donna	>40	area metropolitana	agricoltore/artigiano/operaio	si	eterosessuale	no	si	500+	no	si	no	no	si	si	no	no	si	1 partner	si	no	no	si	no	no	si	no	no	no
785	58	Policlinico Tor Vergata	A. Universitaria	Roma	Lazio	maschio	>40	area metropolitana	senza attività	no	droghe v.e.	no	si	<200	no	si	no	no	si	no	no	no	no	no partner		si	si	no	si	si	si	si	no	no
786	58	Policlinico Tor Vergata	A. Universitaria	Roma	Lazio	donna	>40	area metropolitana	senza attività	no	droghe v.e.	si	no	200-499	no	si	no	no	si	si	no	no	no	no partner		no	no	si	no	no	no	no	no	no
787	58	Policlinico Tor Vergata	A. Universitaria	Roma	Lazio	donna	>40	area metropolitana	dirigente/prof medica/impiegato/NR	no	eterosessuale	si	si	500+	no	no	no	no	no		no	no	no	no partner		no	no	si	no	no	si	no	no	no
788	58	Policlinico Tor Vergata	A. Universitaria	Roma	Lazio	maschio	30-40	area urbana	agricoltore/artigiano/operaio	no	omo/bisex	no	si	200-499	si	no	no	si	no		no	si	si	più partner	no	si	si	si	no	no	si	no	no	no
789	18	Policlinico Tor Vergata	A. Universitaria	Roma	Lazio	maschio	>40	area metropolitana	pensionato	no	indeterminato/altro/NR	no	no	NR/ND	no	no	no	no	si	no	no	no	no	no partner		no	no	no	no	no	no	no	no	no
790	18	Policlinico Tor Vergata	A. Universitaria	Roma	Lazio	donna	>40	area rurale/altro/NR	pensionato	no	eterosessuale	no	si	200-499	no	no	no	no	no		no	no	no	no partner		no	no	no	no	no	no	no	no	no
791	18	Policlinico Tor Vergata	A. Universitaria	Roma	Lazio	maschio	30-40	area metropolitana	senza attività	no	eterosessuale	no	si	NR/ND	no	no	no	no	si	no	si	no	si	1 partner	si	no	no	si	no	no	no	no	no	no
792	18	Policlinico Tor Vergata	A. Universitaria	Roma	Lazio	maschio	>40	area metropolitana	pensionato	no	omo/bisex	si	si	NR/ND	no	no	no	no	si	no	si	si	si	1 partner	no	no	no	no	no	no	no	no	no	no
793	18	Policlinico Tor Vergata	A. Universitaria	Roma	Lazio	maschio	>40	area metropolitana	dirigente/prof medica/impiegato/NR	no	omo/bisex	no	si	200-499	no	no	si	no	si	no	no	no	si	1 partner	si	si	si	no	si	no	si	no	no	no
794	18	Policlinico Tor Vergata	A. Universitaria	Roma	Lazio	maschio	30-40	area urbana	dirigente/prof medica/impiegato/NR	no	indeterminato/altro/NR	no	no	NR/ND	si	no	no	no	no		si	si	no	no partner		no	no	no	no	no	no	no	no	no
795	18	Policlinico Tor Vergata	A. Universitaria	Roma	Lazio	maschio	>40	area metropolitana	dirigente/prof medica/impiegato/NR	no	indeterminato/altro/NR	no	si	NR/ND	no	no	no	no	si	si	si	no	no	no partner		no	no	no	no	no	no	no	no	no
796	18	Policlinico Tor Vergata	A. Universitaria	Roma	Lazio	maschio	30-40	area metropolitana	agricoltore/artigiano/operaio	no	omo/bisex	no	si	500+	no	no	no	no	no		no	si	si	più partner	no	no	no	no	no	no	si	si	no	no
797	18	Policlinico Tor Vergata	A. Universitaria	Roma	Lazio	donna	>40	area metropolitana	senza attività	no	omo/bisex	no	no	200-499	no	no	no	no	no		no	si	si	1 partner	si	no	no	no	no	no	no	no	no	no
798	18	Policlinico Tor Vergata	A. Universitaria	Roma	Lazio	maschio	>40	area metropolitana	pensionato	no	indeterminato/altro/NR	no	no	NR/ND	no	si	no	no	si	no	si	no	no	no partner		no	no	no	no	no	no	no	no	no
799	92	Policlinico Tor Vergata	A. Universitaria	Roma	Lazio	maschio	30-40	area urbana	senza attività	no	eterosessuale	si	no	NR/ND	no	no	no	no	no		si	si	si	più partner	no	no	no	si	no	no	no	no	no	no
800	92	Policlinico Tor Vergata	A. Universitaria	Roma	Lazio	maschio	30-40	area metropolitana	agricoltore/artigiano/operaio	si	eterosessuale	no	si	200-499	no	no	no	no	si	no	no	no	si	1 partner	si	no	no	no	no	no	no	no	no	no
801	92	Policlinico Tor Vergata	A. Universitaria	Roma	Lazio	donna	<30	area metropolitana	senza attività	no	eterosessuale	no	no	NR/ND	no	no	no	no	si	si	no	no	si	1 partner	no	no	no	si	no	si	no	no	no	no
802	92	Policlinico Tor Vergata	A. Universitaria	Roma	Lazio	maschio	>40	area metropolitana	dirigente/prof medica/impiegato/NR	no	eterosessuale	no	no	200-499	no	no	no	no	si	si	si	no	si	1 partner	no	no	no	no	no	no	no	no	no	no
803	92	Policlinico Tor Vergata	A. Universitaria	Roma	Lazio	donna	>40	area metropolitana	senza attività	no	eterosessuale	no	no	200-499	no	si	si	no	no		no	no	no	no partner		si	si	si	no	si	si	si	no	no
804	92	Policlinico Tor Vergata	A. Universitaria	Roma	Lazio	donna	>40	area metropolitana	pensionato	no	indeterminato/altro/NR	si	no	NR/ND	no	no	no	no	no		no	no	no	no partner		no	no	si	no	no	no	no	no	no
805	92	Policlinico Tor Vergata	A. Universitaria	Roma	Lazio	maschio	>40	area metropolitana	dirigente/prof medica/impiegato/NR	no	omo/bisex	no	si	NR/ND	no	no	no	no	no		no	no	si	più partner	no	si	si	no	no	no	no	no	no	no
806	92	Policlinico Tor Vergata	A. Universitaria	Roma	Lazio	maschio	<30	area metropolitana	senza attività	si	omo/bisex	si	si	500+	no	no	no	no	si	si	si	si	si	1 partner	no	no	no	si	no	no	no	no	no	no
807	92	Policlinico Tor Vergata	A. Universitaria	Roma	Lazio	maschio	>40	area rurale/altro/NR	dirigente/prof medica/impiegato/NR	no	omo/bisex	no	no	NR/ND	no	no	no	no	no		no	si	no	no partner		no	no	no	si	no	no	no	no	no
808	36	UO di malattie infettive	A ospedaliera	Ragusa	Sicilia	donna	30-40	area metropolitana	dirigente/prof medica/impiegato/NR	si	eterosessuale	si	si	500+	no	no	no	no	si	si	si	no	si	1 partner	no	si	si	si	no	si	si	no	no	no
809	36	UO di malattie infettive	A ospedaliera	Ragusa	Sicilia	maschio	<30	area urbana	agricoltore/artigiano/operaio	no	droghe v.e.	no	si	200-499	si	si	no	si	no		no	si	si	1 partner	no	si	si	no	no	no	no	si	no	no
811	36	UO di malattie infettive	A ospedaliera	Ragusa	Sicilia	maschio	<30	area urbana	agricoltore/artigiano/operaio	no	indeterminato/altro/NR	si	no	200-499	si	no	no	no	no		no	si	si	più partner	no	no	no	no	no	no	no	no	no	no
812	36	UO di malattie infettive	A ospedaliera	Ragusa	Sicilia	maschio	>40	area urbana	agricoltore/artigiano/operaio	no	eterosessuale	no	si	200-499	si	si	no	no	si	si	si	no	si	1 partner	no	no	no	no	no	no	no	no	no	no
813	36	UO di malattie infettive	A ospedaliera	Ragusa	Sicilia	transgender	30-40	area urbana	agricoltore/artigiano/operaio	si	omo/bisex	no	no	500+	no	no	no	si	no		no	si	si	più partner	si	si	si	si	si	si	si	no	no	no
814	36	UO di malattie infettive	A ospedaliera	Ragusa	Sicilia	maschio	>40	area urbana	pensionato	no	eterosessuale	si	no	NR/ND	no	no	no	no	si	si	si	no	no	no partner		no	no	no	no	no	no	no	no	no
815	36	UO di malattie infettive	A ospedaliera	Ragusa	Sicilia	donna	30-40	area urbana	dirigente/prof medica/impiegato/NR	no	eterosessuale	no	si	200-499	no	si	no	no	si	no	si	no	si	1 partner	no	si	si	no	si	no	si	no	no	no
816	36	UO di malattie infettive	A ospedaliera	Ragusa	Sicilia	maschio	>40	area urbana	pensionato	no	eterosessuale	si	si	200-499	si	no	no	si	no		si	si	si	più partner	si	no	no	no	no	no	no	no	no	no
817	36	UO di malattie infettive	A ospedaliera	Ragusa	Sicilia	maschio	>40	area urbana	agricoltore/artigiano/operaio	no	eterosessuale	no	no	200-499	si	si	si	no	no		si	si	si	1 partner	no	si	si	no	no	no	si	no	no	no
818	36	UO di malattie infettive	A ospedaliera	Ragusa	Sicilia	maschio	>40	area metropolitana	dirigente/prof medica/impiegato/NR	si	eterosessuale	no	si	500+	no	no	no	no	si	no	si	no	si	1 partner	no	no	no	no	no	no	si	no	no	no
819	36	UO di malattie infettive	A ospedaliera	Ragusa	Sicilia	maschio	<30	area urbana	agricoltore/artigiano/operaio	no	omo/bisex	si	si	200-499	si	no	no	si	no		no	no	si	più partner	si	si	si	no	si	si	si	no	no	no
820	36	UO di malattie infettive	A ospedaliera	Ragusa	Sicilia	donna	>40	area urbana	dirigente/prof medica/impiegato/NR	no	eterosessuale	no	si	500+	no	no	si	no	si	si	si	si	si	1 partner	si	si	si	si	no	no	no	no	no	no
821	36	UO di malattie infettive	A ospedaliera	Ragusa	Sicilia	maschio	30-40	area urbana	agricoltore/artigiano/operaio	si	omo/bisex	no	si	200-499	no	no	no	no	no		no	no	si	più partner	si	si	si	no	no	no	si	si	no	no
822	36	UO di malattie infettive	A ospedaliera	Ragusa	Sicilia	donna	>40	area urbana	dirigente/prof medica/impiegato/NR	no	eterosessuale	no	si	500+	no	no	si	no	no		no	si	si	1 partner	no	no	no	no	no	no	no	no	no	no
823	99	UOC Diagnosi e Terapia AIDS e Patologie Infettive Correlate della Seconda Università degli	A. Universitaria	Napoli	Campania	maschio	30-40	area metropolitana	senza attività	no	indeterminato/altro/NR	no	no	500+	no	no	no	no	si	no	no	si	si	1 partner	no	no	no	no	no	no	no	no	no	no
824	99	UOC Diagnosi e Terapia AIDS e Patologie Infettive Correlate della Seconda Università degli	A. Universitaria	Napoli	Campania	maschio	<30	area urbana	dirigente/prof medica/impiegato/NR	no	omo/bisex	no	si	500+	no	no	no	no	si	no	si	no	si	1 partner	no	si	si	si	no	no	no	si	no	no
825	99	UOC Diagnosi e Terapia AIDS e Patologie Infettive Correlate della Seconda Università degli	A. Universitaria	Napoli	Campania	donna	<30	area urbana	senza attività	si	eterosessuale	si	si	200-499	no	no	no	no	si	si	si	no	si	1 partner	no	si	si	no	no	no	no	no	no	no
826	99	UOC Diagnosi e Terapia AIDS e Patologie Infettive Correlate della Seconda Università degli	A. Universitaria	Napoli	Campania	donna	30-40	area rurale/altro/NR	agricoltore/artigiano/operaio	no	eterosessuale	no	si	200-499	no	no	no	no	si	si	si	no	si	1 partner	si	no	no	no	no	no	no	no	no	no
827	99	UOC Diagnosi e Terapia AIDS e Patologie Infettive Correlate della Seconda Università degli	A. Universitaria	Napoli	Campania	maschio	30-40	area metropolitana	dirigente/prof medica/impiegato/NR	no	omo/bisex	no	si	500+	no	no	no	no	no		no	si	si	più partner	no	si	si	si	no	no	no	no	no	no
828	99	UOC Diagnosi e Terapia AIDS e Patologie Infettive Correlate della Seconda Università degli	A. Universitaria	Napoli	Campania	maschio	>40	area metropolitana	dirigente/prof medica/impiegato/NR	no	omo/bisex	no	si	200-499	no	no	si	no	no		si	si	si	più partner	no	si	si	si	si	no	si	no	no	no
829	99	UOC Diagnosi e Terapia AIDS e Patologie Infettive Correlate della Seconda Università degli	A. Universitaria	Napoli	Campania	maschio	>40	area metropolitana	agricoltore/artigiano/operaio	no	eterosessuale	no	no	500+	no	no	no	no	si	si	si	no	si	1 partner	no	no	no	no	no	no	si	no	no	no
830	99	UOC Diagnosi e Terapia AIDS e Patologie Infettive Correlate della Seconda Università degli	A. Universitaria	Napoli	Campania	donna	>40	area metropolitana	senza attività	si	eterosessuale	no	si	200-499	si	no	no	no	no		si	no	si	1 partner	no	si	si	no	no	no	si	no	no	no
831	99	UOC Diagnosi e Terapia AIDS e Patologie Infettive Correlate della Seconda Università degli	A. Universitaria	Napoli	Campania	maschio	>40	area metropolitana	pensionato	no	eterosessuale	no	no	200-499	no	si	no	no	si	no	no	no	si	1 partner	si	no	no	si	no	no	no	no	no	no
832	99	UOC Diagnosi e Terapia AIDS e Patologie Infettive Correlate della Seconda Università degli	A. Universitaria	Napoli	Campania	maschio	30-40	area metropolitana	agricoltore/artigiano/operaio	no	omo/bisex	no	si	500+	no	no	no	no	no		no	si	si	1 partner	no	no	no	no	no	no	no	no	no	no
833	99	UOC Diagnosi e Terapia AIDS e Patologie Infettive Correlate della Seconda Università degli	A. Universitaria	Napoli	Campania	maschio	>40	area urbana	senza attività	no	eterosessuale	no	si	500+	no	no	no	no	no		no	no	no	no partner		si	si	si	no	no	no	no	no	no
834	99	UOC Diagnosi e Terapia AIDS e Patologie Infettive Correlate della Seconda Università degli	A. Universitaria	Napoli	Campania	maschio	>40	area metropolitana	senza attività	no	omo/bisex	no	no	200-499	no	no	no	no	no		no	si	si	1 partner	no	no	no	no	no	no	no	no	no	no
835	99	UOC Diagnosi e Terapia AIDS e Patologie Infettive Correlate della Seconda Università degli	A. Universitaria	Napoli	Campania	maschio	>40	area metropolitana	agricoltore/artigiano/operaio	no	omo/bisex	no	no	200-499	no	no	si	no	no		no	si	si	più partner	no	no	no	no	no	no	no	no	no	no
836	99	UOC Diagnosi e Terapia AIDS e Patologie Infettive Correlate della Seconda Università degli	A. Universitaria	Napoli	Campania	maschio	>40	area metropolitana	dirigente/prof medica/impiegato/NR	no	eterosessuale	no	si	<200	no	no	si	si	si	si	si	si	no	no partner		no	no	no	no	no	si	no	no	no
837	99	UOC Diagnosi e Terapia AIDS e Patologie Infettive Correlate della Seconda Università degli	A. Universitaria	Napoli	Campania	donna	>40	area metropolitana	dirigente/prof medica/impiegato/NR	no	eterosessuale	no	si	200-499	si	no	no	no	no		no	si	no	no partner		no	no	no	no	no	no	no	no	no
838	99	UOC Diagnosi e Terapia AIDS e Patologie Infettive Correlate della Seconda Università degli	A. Universitaria	Napoli	Campania	maschio	>40	area urbana	dirigente/prof medica/impiegato/NR	no	eterosessuale	si	si	500+	no	no	no	no	si	si	no	no	si	1 partner	si	si	si	si	no	no	si	no	no	no
839	99	UOC Diagnosi e Terapia AIDS e Patologie Infettive Correlate della Seconda Università degli	A. Universitaria	Napoli	Campania	maschio	>40	area urbana	agricoltore/artigiano/operaio	no	eterosessuale	no	si	500+	no	si	no	no	si	si	si	no	si	1 partner	si	no	no	no	no	no	no	no	no	no
840	99	UOC Diagnosi e Terapia AIDS e Patologie Infettive Correlate della Seconda Università degli	A. Universitaria	Napoli	Campania	maschio	30-40	area urbana	senza attività	no	droghe v.e.	no	si	500+	no	si	no	no	no		no	si	no	no partner		no	no	no	no	no	no	no	no	no
841	99	UOC Diagnosi e Terapia AIDS e Patologie Infettive Correlate della Seconda Università degli	A. Universitaria	Napoli	Campania	maschio	30-40	area urbana	senza attività	no	eterosessuale	no	si	500+	no	si	no	no	no		no	si	si	1 partner	si	no	no	no	no	no	no	no	no	no
842	99	UOC Diagnosi e Terapia AIDS e Patologie Infettive Correlate della Seconda Università degli	A. Universitaria	Napoli	Campania	maschio	30-40	area metropolitana	agricoltore/artigiano/operaio	no	droghe v.e.	no	si	200-499	no	si	si	no	si	no	si	no	si	1 partner	no	no	no	no	no	no	no	no	no	no
843	75	azienda ospedaliera-universitaria Careggi	A ospedaliera	Firenze	Toscana	maschio	>40	area metropolitana	pensionato	si	eterosessuale	no	si	500+	no	no	no	no	no		no	si	si	1 partner	no	no	no	no	no	no	si	no	no	no
844	75	azienda ospedaliera-universitaria Careggi	A ospedaliera	Firenze	Toscana	maschio	>40	area metropolitana	agricoltore/artigiano/operaio	no	indeterminato/altro/NR	no	si	200-499	si	no	no	no	si	si	no	si	si	1 partner	si	no	no	no	no	no	no	no	no	no
846	75	azienda ospedaliera-universitaria Careggi	A ospedaliera	Firenze	Toscana	maschio	>40	area metropolitana	agricoltore/artigiano/operaio	no	eterosessuale	no	si	500+	si	no	no	no	si	si	si	si	si	1 partner	no	no	no	no	no	no	no	no	no	no
847	75	azienda ospedaliera-universitaria Careggi	A ospedaliera	Firenze	Toscana	donna	>40	area metropolitana	pensionato	no	indeterminato/altro/NR	no	si	500+	no	no	no	no	no		no	no	no	no partner		si	si	no	no	no	no	no	no	no
848	75	azienda ospedaliera-universitaria Careggi	A ospedaliera	Firenze	Toscana	maschio	30-40	area rurale/altro/NR	agricoltore/artigiano/operaio	no	eterosessuale	no	si	500+	no	no	no	no	no		no	si	no	no partner		no	no	no	no	no	no	no	no	no
850	75	azienda ospedaliera-universitaria Careggi	A ospedaliera	Firenze	Toscana	maschio	>40	area metropolitana	dirigente/prof medica/impiegato/NR	no	eterosessuale	no	si	200-499	no	no	no	no	si	si	si	no	no	no partner		si	si	si	no	no	no	no	no	no
851	75	azienda ospedaliera-universitaria Careggi	A ospedaliera	Firenze	Toscana	donna	>40	area metropolitana	agricoltore/artigiano/operaio	no	eterosessuale	no	si	500+	no	no	no	no	si	no	si	no	no	no partner		si	si	no	no	no	si	no	no	no
852	75	azienda ospedaliera-universitaria Careggi	A ospedaliera	Firenze	Toscana	maschio	>40	area metropolitana	dirigente/prof medica/impiegato/NR	si	eterosessuale	no	si	200-499	no	no	no	no	si	no	si	si	si	1 partner	no	no	no	no	no	no	no	no	no	no
853	75	azienda ospedaliera-universitaria Careggi	A ospedaliera	Firenze	Toscana	maschio	>40	area urbana	agricoltore/artigiano/operaio	no	omo/bisex	no	si	200-499	no	no	no	no	si	no	no	no	si	1 partner	no	no	no	no	no	no	no	no	no	no
854	75	azienda ospedaliera-universitaria Careggi	A ospedaliera	Firenze	Toscana	maschio	>40	area metropolitana	dirigente/prof medica/impiegato/NR	si	omo/bisex	no	si	500+	no	no	no	no	si	no	si	si	si	1 partner	no	si	si	no	no	si	no	no	no	no
855	75	azienda ospedaliera-universitaria Careggi	A ospedaliera	Firenze	Toscana	maschio	>40	area metropolitana	senza attività	si	droghe v.e.	no	si	500+	no	no	no	no	no		no	si	si	1 partner	no	no	no	no	no	no	no	no	no	no
856	75	azienda ospedaliera-universitaria Careggi	A ospedaliera	Firenze	Toscana	maschio	>40	area metropolitana	agricoltore/artigiano/operaio	no	omo/bisex	si	no	500+	no	no	no	no	no		si	si	si	1 partner	no	no	no	no	no	no	no	no	no	no
857	75	azienda ospedaliera-universitaria Careggi	A ospedaliera	Firenze	Toscana	maschio	>40	area rurale/altro/NR	agricoltore/artigiano/operaio	si	omo/bisex	no	si	500+	no	no	no	no	no		no	si	si	1 partner	no	no	no	no	no	no	no	no	no	no
858	75	azienda ospedaliera-universitaria Careggi	A ospedaliera	Firenze	Toscana	maschio	>40	area metropolitana	agricoltore/artigiano/operaio	no	omo/bisex	no	si	200-499	no	no	no	no	no		no	no	no	no partner		si	si	si	no	no	no	no	no	no
859	75	azienda ospedaliera-universitaria Careggi	A ospedaliera	Firenze	Toscana	maschio	30-40	area metropolitana	senza attività	no	omo/bisex	no	si	500+	no	no	si	no	no		no	si	no	no partner		no	no	no	no	no	no	no	no	no
860	75	azienda ospedaliera-universitaria Careggi	A ospedaliera	Firenze	Toscana	donna	>40	area rurale/altro/NR	dirigente/prof medica/impiegato/NR	no	droghe v.e.	no	si	500+	no	si	no	no	si	si	no	no	si	1 partner	si	si	si	si	no	no	si	no	no	no
861	75	azienda ospedaliera-universitaria Careggi	A ospedaliera	Firenze	Toscana	donna	>40	area metropolitana	agricoltore/artigiano/operaio	no	eterosessuale	no	si	500+	no	no	no	no	si	si	no	no	no	no partner		no	no	no	no	no	no	no	no	no
862	75	azienda ospedaliera-universitaria Careggi	A ospedaliera	Firenze	Toscana	donna	30-40	area rurale/altro/NR	senza attività	no	eterosessuale	no	si	500+	no	no	no	no	no		si	si	si	1 partner	no	si	si	no	no	no	no	no	no	no
863	75	azienda ospedaliera-universitaria Careggi	A ospedaliera	Firenze	Toscana	maschio	>40	area metropolitana	dirigente/prof medica/impiegato/NR	no	omo/bisex	si	si	NR/ND	no	no	no	no	no		no	si	si	1 partner	no	no	no	no	no	no	no	no	no	no
865	75	azienda ospedaliera-universitaria Careggi	A ospedaliera	Firenze	Toscana	maschio	>40	area metropolitana	dirigente/prof medica/impiegato/NR	no	omo/bisex	no	si	500+	no	no	no	no	si	no	no	si	si	più partner	no	no	no	no	no	no	no	no	no	no
866	75	azienda ospedaliera-universitaria Careggi	A ospedaliera	Firenze	Toscana	maschio	>40	area urbana	agricoltore/artigiano/operaio	no	droghe v.e.	no	no	500+	no	si	no	si	si	si	si	si	si	1 partner	si	si	si	no	no	no	no	no	no	no
867	75	azienda ospedaliera-universitaria Careggi	A ospedaliera	Firenze	Toscana	transgender	30-40	area urbana	dirigente/prof medica/impiegato/NR	si	omo/bisex	no	si	500+	no	no	no	no	no		si	si	si	più partner	no	si	si	si	no	no	no	no	no	no
868	75	azienda ospedaliera-universitaria Careggi	A ospedaliera	Firenze	Toscana	maschio	30-40	area urbana	dirigente/prof medica/impiegato/NR	no	omo/bisex	si	si	500+	no	no	no	no	no		no	no	si	1 partner	no	si	si	si	si	no	no	si	no	no
869	75	azienda ospedaliera-universitaria Careggi	A ospedaliera	Firenze	Toscana	donna	30-40	area metropolitana	senza attività	no	eterosessuale	no	no	200-499	no	no	no	no	si	si	si	no	si	1 partner	no	no	no	no	no	no	no	no	no	no
870	75	azienda ospedaliera-universitaria Careggi	A ospedaliera	Firenze	Toscana	maschio	>40	area rurale/altro/NR	dirigente/prof medica/impiegato/NR	no	eterosessuale	no	si	500+	no	no	no	si	si	si	si	si	si	1 partner	no	no	no	no	no	no	no	no	no	no
871	75	azienda ospedaliera-universitaria Careggi	A ospedaliera	Firenze	Toscana	maschio	>40	area metropolitana	agricoltore/artigiano/operaio	no	eterosessuale	no	no	200-499	no	no	no	no	no		no	si	si	più partner	no	no	no	no	no	no	no	no	no	no
872	75	azienda ospedaliera-universitaria Careggi	A ospedaliera	Firenze	Toscana	donna	>40	area urbana	agricoltore/artigiano/operaio	no	eterosessuale	no	si	500+	no	no	no	no	si	no	no	no	si	1 partner	no	no	no	no	no	no	no	no	no	no
873	75	azienda ospedaliera-universitaria Careggi	A ospedaliera	Firenze	Toscana	maschio	30-40	area metropolitana	dirigente/prof medica/impiegato/NR	no	omo/bisex	no	no	200-499	no	no	no	no	si	si	si	si	si	più partner	no	si	si	si	no	no	no	no	no	no
874	75	azienda ospedaliera-universitaria Careggi	A ospedaliera	Firenze	Toscana	maschio	<30	area urbana	dirigente/prof medica/impiegato/NR	no	omo/bisex	no	no	200-499	no	no	no	no	no		no	no	si	1 partner	no	no	no	no	no	no	no	si	no	no
875	75	azienda ospedaliera-universitaria Careggi	A ospedaliera	Firenze	Toscana	maschio	>40	area metropolitana	agricoltore/artigiano/operaio	no	eterosessuale	no	si	500+	no	no	no	no	si	si	si	no	si	1 partner	no	no	no	no	no	no	no	no	no	no
876	75	azienda ospedaliera-universitaria Careggi	A ospedaliera	Firenze	Toscana	maschio	>40	area rurale/altro/NR	agricoltore/artigiano/operaio	si	omo/bisex	no	si	200-499	no	no	no	no	si	si	no	no	si	1 partner	no	no	no	no	no	no	no	no	no	no
877	75	azienda ospedaliera-universitaria Careggi	A ospedaliera	Firenze	Toscana	donna	30-40	area metropolitana	senza attività	no	eterosessuale	si	si	500+	no	no	no	no	si	no	si	no	no	no partner		si	si	no	no	no	no	no	no	no
878	75	azienda ospedaliera-universitaria Careggi	A ospedaliera	Firenze	Toscana	maschio	>40	area urbana	agricoltore/artigiano/operaio	no	omo/bisex	no	si	500+	no	no	no	no	si	no	si	si	si	1 partner	no	si	si	no	no	no	si	no	no	no
879	75	azienda ospedaliera-universitaria Careggi	A ospedaliera	Firenze	Toscana	maschio	>40	area urbana	senza attività	no	omo/bisex	no	si	500+	no	no	no	no	no		no	no	no	no partner		si	si	no	no	no	si	no	no	no
881	84	AUSL 3 Pistoia - Ospedale San Jacopo - U.O. Malattie Infettive	A ospedaliera	Pistoia	Toscana	maschio	>40	area urbana	pensionato	no	omo/bisex	si	si	500+	no	no	no	no	no		no	si	no	no partner		no	no	no	no	no	no	no	no	no
882	84	AUSL 3 Pistoia - Ospedale San Jacopo - U.O. Malattie Infettive	A ospedaliera	Pistoia	Toscana	maschio	>40	area metropolitana	agricoltore/artigiano/operaio	no	eterosessuale	no	si	<200	no	si	no	no	si	si	no	no	si	1 partner	si	no	no	no	no	no	no	no	no	no
883	84	AUSL 3 Pistoia - Ospedale San Jacopo - U.O. Malattie Infettive	A ospedaliera	Pistoia	Toscana	donna	>40	area metropolitana	pensionato	no	droghe v.e.	no	si	<200	si	si	si	no	si	si	no	no	si	1 partner	si	si	si	si	no	no	no	no	no	no
884	84	AUSL 3 Pistoia - Ospedale San Jacopo - U.O. Malattie Infettive	A ospedaliera	Pistoia	Toscana	maschio	30-40	area metropolitana	dirigente/prof medica/impiegato/NR	no	omo/bisex	si	si	200-499	no	no	no	no	si	si	no	no	si	1 partner	no	si	si	no	no	no	no	no	no	no
885	84	AUSL 3 Pistoia - Ospedale San Jacopo - U.O. Malattie Infettive	A ospedaliera	Pistoia	Toscana	maschio	30-40	area urbana	dirigente/prof medica/impiegato/NR	no	eterosessuale	no	si	500+	no	no	si	no	no		no	si	si	più partner	no	no	no	no	no	no	no	no	no	no
886	84	AUSL 3 Pistoia - Ospedale San Jacopo - U.O. Malattie Infettive	A ospedaliera	Pistoia	Toscana	maschio	>40	area urbana	agricoltore/artigiano/operaio	no	eterosessuale	no	si	200-499	no	no	no	no	si	si	si	si	si	1 partner	no	si	si	si	no	no	no	no	no	no
887	84	AUSL 3 Pistoia - Ospedale San Jacopo - U.O. Malattie Infettive	A ospedaliera	Pistoia	Toscana	maschio	>40	area urbana	dirigente/prof medica/impiegato/NR	no	omo/bisex	no	si	500+	no	no	no	no	no		si	si	si	più partner	no	no	no	no	no	no	no	no	no	no
888	84	AUSL 3 Pistoia - Ospedale San Jacopo - U.O. Malattie Infettive	A ospedaliera	Pistoia	Toscana	maschio	>40	area rurale/altro/NR	agricoltore/artigiano/operaio	no	indeterminato/altro/NR	no	no	500+	no	no	si	no	no		no	si	no	no partner		no	no	no	no	no	no	no	no	no
890	84	AUSL 3 Pistoia - Ospedale San Jacopo - U.O. Malattie Infettive	A ospedaliera	Pistoia	Toscana	maschio	>40	area urbana	pensionato	no	eterosessuale	no	si	NR/ND	no	no	no	no	no		no	no	no	no partner		no	no	no	no	no	no	no	no	no
891	84	AUSL 3 Pistoia - Ospedale San Jacopo - U.O. Malattie Infettive	A ospedaliera	Pistoia	Toscana	maschio	>40	area rurale/altro/NR	pensionato	no	omo/bisex	no	si	500+	no	no	no	no	no		no	si	si	1 partner	no	si	si	si	no	no	si	no	no	no
892	84	AUSL 3 Pistoia - Ospedale San Jacopo - U.O. Malattie Infettive	A ospedaliera	Pistoia	Toscana	maschio	>40	area urbana	pensionato	no	omo/bisex	si	no	<200	no	no	si	no	si	si	si	si	si	1 partner	no	si	si	si	no	no	no	no	no	no
894	84	AUSL 3 Pistoia - Ospedale San Jacopo - U.O. Malattie Infettive	A ospedaliera	Pistoia	Toscana	maschio	>40	area rurale/altro/NR	agricoltore/artigiano/operaio	no	omo/bisex	no	si	500+	no	si	si	no	si	si	si	no	si	1 partner	no	no	no	no	no	no	no	no	no	no
895	84	AUSL 3 Pistoia - Ospedale San Jacopo - U.O. Malattie Infettive	A ospedaliera	Pistoia	Toscana	maschio	>40	area urbana	agricoltore/artigiano/operaio	no	omo/bisex	no	no	500+	no	no	no	si	si	si	si	no	si	più partner	si	no	no	no	no	no	no	no	no	no
896	84	AUSL 3 Pistoia - Ospedale San Jacopo - U.O. Malattie Infettive	A ospedaliera	Pistoia	Toscana	maschio	>40	area urbana	agricoltore/artigiano/operaio	no	indeterminato/altro/NR	si	si	NR/ND	no	no	no	no	no		no	si	no	no partner		no	no	no	no	no	no	no	no	no
897	84	AUSL 3 Pistoia - Ospedale San Jacopo - U.O. Malattie Infettive	A ospedaliera	Pistoia	Toscana	maschio	30-40	area metropolitana	agricoltore/artigiano/operaio	no	eterosessuale	si	no	NR/ND	no	no	no	no	no		si	no	si	1 partner	no	no	no	no	no	no	no	no	no	no
898	84	AUSL 3 Pistoia - Ospedale San Jacopo - U.O. Malattie Infettive	A ospedaliera	Pistoia	Toscana	maschio	>40	area urbana	senza attività	no	droghe v.e.	no	no	200-499	si	si	si	no	no		no	no	si	più partner	si	si	si	no	si	no	no	no	no	no
900	84	AUSL 3 Pistoia - Ospedale San Jacopo - U.O. Malattie Infettive	A ospedaliera	Pistoia	Toscana	maschio	30-40	area urbana	senza attività	no	eterosessuale	si	no	<200	si	no	si	no	si	si	no	no	si	più partner	si	no	no	no	no	no	no	no	no	no
902	84	AUSL 3 Pistoia - Ospedale San Jacopo - U.O. Malattie Infettive	A ospedaliera	Pistoia	Toscana	maschio	>40	area urbana	agricoltore/artigiano/operaio	si	eterosessuale	no	si	NR/ND	no	no	no	no	no		no	no	no	no partner		si	si	no	no	no	no	no	no	no
903	84	AUSL 3 Pistoia - Ospedale San Jacopo - U.O. Malattie Infettive	A ospedaliera	Pistoia	Toscana	maschio	>40	area urbana	agricoltore/artigiano/operaio	no	eterosessuale	no	si	500+	no	no	no	no	si	si	si	si	si	1 partner	no	no	no	no	no	no	no	no	no	no
904	84	AUSL 3 Pistoia - Ospedale San Jacopo - U.O. Malattie Infettive	A ospedaliera	Pistoia	Toscana	donna	>40	area rurale/altro/NR	senza attività	no	eterosessuale	si	no	200-499	no	si	no	no	si	si	si	si	si	1 partner	no	si	si	si	no	no	no	no	no	no
905	84	AUSL 3 Pistoia - Ospedale San Jacopo - U.O. Malattie Infettive	A ospedaliera	Pistoia	Toscana	maschio	>40	area metropolitana	senza attività	no	eterosessuale	si	si	500+	no	si	si	no	no		no	si	si	1 partner	no	no	no	no	no	no	no	no	no	no
906	84	AUSL 3 Pistoia - Ospedale San Jacopo - U.O. Malattie Infettive	A ospedaliera	Pistoia	Toscana	maschio	<30	area urbana	dirigente/prof medica/impiegato/NR	no	omo/bisex	no	si	500+	no	no	no	no	no		no	si	si	1 partner	si	no	no	no	no	no	no	no	no	no
907	84	AUSL 3 Pistoia - Ospedale San Jacopo - U.O. Malattie Infettive	A ospedaliera	Pistoia	Toscana	maschio	>40	area rurale/altro/NR	dirigente/prof medica/impiegato/NR	no	omo/bisex	no	no	<200	si	no	no	si	si	no	si	no	si	1 partner	no	no	no	no	no	no	no	no	no	no
908	84	AUSL 3 Pistoia - Ospedale San Jacopo - U.O. Malattie Infettive	A ospedaliera	Pistoia	Toscana	maschio	>40	area urbana	pensionato	no	omo/bisex	si	no	200-499	no	no	si	no	si	si	si	no	si	1 partner	no	si	si	no	si	no	no	si	no	no
909	84	AUSL 3 Pistoia - Ospedale San Jacopo - U.O. Malattie Infettive	A ospedaliera	Pistoia	Toscana	maschio	30-40	area urbana	agricoltore/artigiano/operaio	no	indeterminato/altro/NR	no	si	500+	no	no	no	no	no		si	si	si	1 partner	no	no	no	si	no	no	no	no	no	no
911	84	AUSL 3 Pistoia - Ospedale San Jacopo - U.O. Malattie Infettive	A ospedaliera	Pistoia	Toscana	donna	>40	area urbana	dirigente/prof medica/impiegato/NR	no	eterosessuale	no	si	500+	no	no	no	no	si	si	si	si	si	1 partner	no	si	si	no	no	no	no	no	no	no
912	37	Azienda Ospedaliera Universitaria Senese, UOC Malattie Infettive Universitarie	A. Universitaria	Siena	Toscana	maschio	>40	area rurale/altro/NR	dirigente/prof medica/impiegato/NR	no	omo/bisex	si	si	200-499	no	no	no	no	si	no	si	no	si	1 partner	no	si	si	no	no	no	si	no	no	no
914	37	Azienda Ospedaliera Universitaria Senese, UOC Malattie Infettive Universitarie	A. Universitaria	Siena	Toscana	maschio	30-40	area metropolitana	agricoltore/artigiano/operaio	no	omo/bisex	si	si	500+	no	si	no	si	si	si	no	no	si	1 partner	no	no	no	no	no	no	no	si	no	no
917	37	Azienda Ospedaliera Universitaria Senese, UOC Malattie Infettive Universitarie	A. Universitaria	Siena	Toscana	maschio	>40	area metropolitana	agricoltore/artigiano/operaio	no	droghe v.e.	no	si	500+	no	si	si	no	si	no	no	no	si	1 partner	si	no	no	no	no	no	no	no	no	no
918	37	Azienda Ospedaliera Universitaria Senese, UOC Malattie Infettive Universitarie	A. Universitaria	Siena	Toscana	maschio	>40	area metropolitana	senza attività	no	droghe v.e.	no	si	500+	no	si	no	no	si	si	si	no	si	1 partner	no	si	si	si	no	no	no	no	no	no
919	37	Azienda Ospedaliera Universitaria Senese, UOC Malattie Infettive Universitarie	A. Universitaria	Siena	Toscana	maschio	>40	area urbana	agricoltore/artigiano/operaio	no	indeterminato/altro/NR	no	si	500+	si	no	no	no	si	si	si	no	no	no partner		no	no	no	no	no	no	no	no	no
920	830	Azienda Ospedaliera Universitaria Senese, UOC Malattie Infettive Universitarie	A. Universitaria	Siena	Toscana	donna	>40	area urbana	senza attività	no	eterosessuale	no	si	200-499	no	no	no	no	no		no	no	no	no partner		no	no	no	no	no	no	no	no	no
921	830	Azienda Ospedaliera Universitaria Senese, UOC Malattie Infettive Universitarie	A. Universitaria	Siena	Toscana	maschio	>40	area rurale/altro/NR	agricoltore/artigiano/operaio	si	indeterminato/altro/NR	no	si	500+	no	no	no	no	no		no	si	no	no partner		no	no	no	no	no	no	no	no	no
922	830	Azienda Ospedaliera Universitaria Senese, UOC Malattie Infettive Universitarie	A. Universitaria	Siena	Toscana	maschio	>40	area urbana	agricoltore/artigiano/operaio	no	droghe v.e.	no	no	200-499	no	si	si	no	si	no	si	no	si	1 partner	no	si	si	si	si	no	no	si	no	no
923	830	Azienda Ospedaliera Universitaria Senese, UOC Malattie Infettive Universitarie	A. Universitaria	Siena	Toscana	maschio	>40	area metropolitana	dirigente/prof medica/impiegato/NR	no	omo/bisex	no	si	500+	no	no	no	no	si	no	no	si	no	no partner		no	no	no	no	no	no	no	no	no
924	830	Azienda Ospedaliera Universitaria Senese, UOC Malattie Infettive Universitarie	A. Universitaria	Siena	Toscana	maschio	>40	area urbana	senza attività	no	eterosessuale	no	si	500+	no	no	no	no	si	si	si	si	si	1 partner	no	si	si	no	no	no	no	no	no	no
925	830	Azienda Ospedaliera Universitaria Senese, UOC Malattie Infettive Universitarie	A. Universitaria	Siena	Toscana	donna	30-40	area urbana	agricoltore/artigiano/operaio	no	indeterminato/altro/NR	no	si	200-499	no	no	no	no	si	si	si	no	si	1 partner	no	no	no	no	no	no	no	no	no	no
926	830	Azienda Ospedaliera Universitaria Senese, UOC Malattie Infettive Universitarie	A. Universitaria	Siena	Toscana	donna	>40	area rurale/altro/NR	senza attività	si	indeterminato/altro/NR	si	no	200-499	no	no	no	no	no		no	si	no	no partner		si	si	no	si	si	si	si	no	no
927	830	Azienda Ospedaliera Universitaria Senese, UOC Malattie Infettive Universitarie	A. Universitaria	Siena	Toscana	maschio	30-40	area urbana	dirigente/prof medica/impiegato/NR	no	omo/bisex	si	si	<200	no	no	no	no	si	no	si	no	si	1 partner	no	si	si	si	no	no	si	no	no	no
928	830	Azienda Ospedaliera Universitaria Senese, UOC Malattie Infettive Universitarie	A. Universitaria	Siena	Toscana	maschio	30-40	area urbana	dirigente/prof medica/impiegato/NR	no	omo/bisex	no	si	500+	no	no	no	no	si	no	no	no	si	1 partner	no	si	si	no	no	no	no	no	no	no
929	830	Azienda Ospedaliera Universitaria Senese, UOC Malattie Infettive Universitarie	A. Universitaria	Siena	Toscana	donna	>40	area urbana	dirigente/prof medica/impiegato/NR	si	indeterminato/altro/NR	si	si	500+	no	si	no	no	si	si	si	no	si	1 partner	no	no	no	no	no	no	no	no	no	no
930	830	Azienda Ospedaliera Universitaria Senese, UOC Malattie Infettive Universitarie	A. Universitaria	Siena	Toscana	maschio	>40	area urbana	dirigente/prof medica/impiegato/NR	no	indeterminato/altro/NR	si	si	500+	no	no	no	no	no		no	si	no	no partner		no	no	no	no	no	no	no	no	no
931	830	Azienda Ospedaliera Universitaria Senese, UOC Malattie Infettive Universitarie	A. Universitaria	Siena	Toscana	donna	>40	area urbana	agricoltore/artigiano/operaio	no	indeterminato/altro/NR	no	si	200-499	no	no	no	no	no		no	no	no	no partner		no	no	no	no	no	no	no	no	no
932	830	Azienda Ospedaliera Universitaria Senese, UOC Malattie Infettive Universitarie	A. Universitaria	Siena	Toscana	donna	>40	area rurale/altro/NR	senza attività	no	eterosessuale	no	si	200-499	no	no	no	no	si	si	si	no	si	1 partner	no	no	no	no	no	no	no	no	no	no
933	830	Azienda Ospedaliera Universitaria Senese, UOC Malattie Infettive Universitarie	A. Universitaria	Siena	Toscana	maschio	>40	area urbana	dirigente/prof medica/impiegato/NR	no	eterosessuale	no	si	200-499	no	no	no	no	si	no	si	no	si	più partner	no	no	no	no	no	no	no	no	no	no
934	830	Azienda Ospedaliera Universitaria Senese, UOC Malattie Infettive Universitarie	A. Universitaria	Siena	Toscana	maschio	>40	area urbana	pensionato	no	omo/bisex	si	no	200-499	no	no	no	no	si	no	no	si	si	più partner	no	si	si	no	no	no	no	no	no	no
935	830	Azienda Ospedaliera Universitaria Senese, UOC Malattie Infettive Universitarie	A. Universitaria	Siena	Toscana	maschio	>40	area urbana	dirigente/prof medica/impiegato/NR	no	omo/bisex	si	si	500+	no	no	no	no	si	no	no	si	si	1 partner	no	si	si	no	no	no	no	no	no	no
936	830	Azienda Ospedaliera Universitaria Senese, UOC Malattie Infettive Universitarie	A. Universitaria	Siena	Toscana	maschio	>40	area rurale/altro/NR	agricoltore/artigiano/operaio	no	omo/bisex	no	si	200-499	no	no	no	no	no		no	si	si	1 partner	si	si	si	si	no	no	no	no	no	no
937	830	Azienda Ospedaliera Universitaria Senese, UOC Malattie Infettive Universitarie	A. Universitaria	Siena	Toscana	maschio	>40	area metropolitana	senza attività	no	omo/bisex	no	si	500+	no	no	no	si	no		si	si	si	più partner	si	no	no	no	no	no	no	no	no	no
938	831	Azienda Ospedaliera Universitaria Senese, UOC Malattie Infettive Universitarie	A. Universitaria	Siena	Toscana	maschio	>40	area urbana	agricoltore/artigiano/operaio	no	droghe v.e.	no	si	500+	no	no	si	no	no		no	no	no	no partner		no	no	no	no	no	no	no	no	no
939	831	Azienda Ospedaliera Universitaria Senese, UOC Malattie Infettive Universitarie	A. Universitaria	Siena	Toscana	maschio	>40	area urbana	senza attività	si	droghe v.e.	si	si	500+	no	si	no	no	no		no	si	no	no partner		no	no	no	no	no	si	no	no	no
940	832	Azienda Ospedaliera Universitaria Senese, UOC Malattie Infettive Universitarie	A. Universitaria	Siena	Toscana	maschio	>40	area rurale/altro/NR	agricoltore/artigiano/operaio	no	omo/bisex	si	si	200-499	no	no	no	no	si	si	si	no	si	1 partner	no	no	no	no	no	no	no	no	no	no
941	832	Azienda Ospedaliera Universitaria Senese, UOC Malattie Infettive Universitarie	A. Universitaria	Siena	Toscana	maschio	>40	area rurale/altro/NR	agricoltore/artigiano/operaio	si	omo/bisex	no	si	200-499	no	no	no	no	si	si	si	si	si	più partner	no	si	si	no	si	no	no	no	no	no
942	832	Azienda Ospedaliera Universitaria Senese, UOC Malattie Infettive Universitarie	A. Universitaria	Siena	Toscana	donna	>40	area urbana	dirigente/prof medica/impiegato/NR	si	indeterminato/altro/NR	si	si	500+	no	no	no	no	si	si	si	no	no	no partner		si	si	si	no	si	no	no	no	no
943	832	Azienda Ospedaliera Universitaria Senese, UOC Malattie Infettive Universitarie	A. Universitaria	Siena	Toscana	maschio	>40	area urbana	dirigente/prof medica/impiegato/NR	no	omo/bisex	no	si	200-499	no	si	no	no	no		no	no	si	più partner	no	si	si	no	no	no	no	no	no	no
944	832	Azienda Ospedaliera Universitaria Senese, UOC Malattie Infettive Universitarie	A. Universitaria	Siena	Toscana	maschio	>40	area metropolitana	dirigente/prof medica/impiegato/NR	no	omo/bisex	no	si	200-499	no	no	no	no	no		no	si	no	no partner		no	no	no	no	no	no	no	no	no
945	832	Azienda Ospedaliera Universitaria Senese, UOC Malattie Infettive Universitarie	A. Universitaria	Siena	Toscana	maschio	>40	area urbana	agricoltore/artigiano/operaio	si	omo/bisex	si	si	200-499	no	no	no	no	no		no	no	si	1 partner	no	no	no	no	no	no	no	no	no	no
946	832	Azienda Ospedaliera Universitaria Senese, UOC Malattie Infettive Universitarie	A. Universitaria	Siena	Toscana	maschio	>40	area rurale/altro/NR	dirigente/prof medica/impiegato/NR	no	omo/bisex	no	si	200-499	no	no	no	no	no		no	no	no	no partner		no	no	no	no	no	no	no	no	no
948	833	Azienda Ospedaliera Universitaria Senese, UOC Malattie Infettive Universitarie	A. Universitaria	Siena	Toscana	maschio	>40	area urbana	dirigente/prof medica/impiegato/NR	no	indeterminato/altro/NR	si	no	500+	no	si	no	no	si	no	si	si	si	1 partner	no	no	no	no	no	no	no	no	no	no
949	833	Azienda Ospedaliera Universitaria Senese, UOC Malattie Infettive Universitarie	A. Universitaria	Siena	Toscana	maschio	30-40	area metropolitana	dirigente/prof medica/impiegato/NR	no	omo/bisex	no	si	500+	no	no	no	no	no		no	no	si	più partner	no	no	no	no	no	no	no	no	no	no
950	833	Azienda Ospedaliera Universitaria Senese, UOC Malattie Infettive Universitarie	A. Universitaria	Siena	Toscana	donna	>40	area urbana	agricoltore/artigiano/operaio	no	eterosessuale	no	si	500+	no	no	no	no	no		no	no	si	più partner	no	no	no	no	no	no	no	no	no	no
951	833	Azienda Ospedaliera Universitaria Senese, UOC Malattie Infettive Universitarie	A. Universitaria	Siena	Toscana	donna	>40	area urbana	dirigente/prof medica/impiegato/NR	no	eterosessuale	no	no	200-499	no	si	no	no	no		no	no	no	no partner		si	si	no	no	no	no	no	no	no
952	833	Azienda Ospedaliera Universitaria Senese, UOC Malattie Infettive Universitarie	A. Universitaria	Siena	Toscana	donna	>40	area urbana	dirigente/prof medica/impiegato/NR	no	eterosessuale	no	si	500+	no	no	no	no	si	si	si	si	si	1 partner	no	si	si	no	no	no	no	no	no	no
953	540	Ospedale Belcolle	A ospedaliera	Viterbo	Lazio	maschio	>40	area urbana	agricoltore/artigiano/operaio	no	droghe v.e.	no	si	200-499	no	no	no	no	no		no	si	no	no partner		no	no	no	no	no	no	no	no	no
954	540	Ospedale Belcolle	A ospedaliera	Viterbo	Lazio	maschio	>40	area urbana	agricoltore/artigiano/operaio	no	eterosessuale	no	si	500+	no	no	no	no	si	si	no	no	no	no partner		no	no	no	no	no	no	no	no	no
955	540	Ospedale Belcolle	A ospedaliera	Viterbo	Lazio	maschio	>40	area urbana	dirigente/prof medica/impiegato/NR	no	eterosessuale	si	si	200-499	no	no	no	no	si	no	no	si	si	1 partner	si	si	si	no	si	no	no	no	no	no
956	540	Ospedale Belcolle	A ospedaliera	Viterbo	Lazio	donna	>40	area urbana	dirigente/prof medica/impiegato/NR	no	eterosessuale	no	si	200-499	no	no	no	no	no		no	si	no	no partner		no	no	no	no	no	no	no	no	no
957	540	Ospedale Belcolle	A ospedaliera	Viterbo	Lazio	maschio	>40	area rurale/altro/NR	dirigente/prof medica/impiegato/NR	no	droghe v.e.	si	si	200-499	si	si	no	no	si	no	no	no	si	1 partner	no	si	si	no	no	no	no	no	no	no
958	540	Ospedale Belcolle	A ospedaliera	Viterbo	Lazio	maschio	>40	area rurale/altro/NR	agricoltore/artigiano/operaio	no	omo/bisex	si	no	200-499	si	no	no	no	si	si	si	si	no	no partner		si	si	no	no	no	no	no	no	no
959	540	Ospedale Belcolle	A ospedaliera	Viterbo	Lazio	donna	<30	area rurale/altro/NR	agricoltore/artigiano/operaio	no	eterosessuale	no	si	500+	no	no	no	no	no		no	si	si	1 partner	no	no	no	no	no	no	no	no	no	no
960	540	Ospedale Belcolle	A ospedaliera	Viterbo	Lazio	maschio	>40	area rurale/altro/NR	agricoltore/artigiano/operaio	si	omo/bisex	no	si	200-499	no	no	no	no	no		no	si	no	no partner		si	si	si	si	si	no	si	no	no
961	540	Ospedale Belcolle	A ospedaliera	Viterbo	Lazio	maschio	>40	area rurale/altro/NR	agricoltore/artigiano/operaio	no	droghe v.e.	si	no	<200	no	si	no	no	no		no	no	si	1 partner	no	no	no	no	no	no	no	no	no	no
962	541	Ospedale Belcolle	A ospedaliera	Viterbo	Lazio	donna	>40	area rurale/altro/NR	senza attività	no	eterosessuale	no	si	500+	no	no	no	no	si	no	no	si	si	1 partner	si	no	no	no	no	no	no	no	no	no
963	541	Ospedale Belcolle	A ospedaliera	Viterbo	Lazio	maschio	>40	area urbana	senza attività	no	droghe v.e.	no	si	500+	no	si	no	no	si	no	no	no	no	no partner		no	no	no	no	no	no	no	no	no
964	541	Ospedale Belcolle	A ospedaliera	Viterbo	Lazio	maschio	30-40	area metropolitana	dirigente/prof medica/impiegato/NR	no	eterosessuale	no	si	NR/ND	no	no	no	no	si	si	si	si	si	1 partner	no	no	no	no	no	no	no	no	no	no
965	541	Ospedale Belcolle	A ospedaliera	Viterbo	Lazio	maschio	30-40	area urbana	agricoltore/artigiano/operaio	no	eterosessuale	no	si	500+	no	no	no	no	no		no	si	no	no partner		no	no	no	no	no	no	no	no	no
966	541	Ospedale Belcolle	A ospedaliera	Viterbo	Lazio	donna	30-40	area rurale/altro/NR	senza attività	no	droghe v.e.	no	si	200-499	no	si	no	no	si	si	si	si	si	1 partner	no	no	no	no	no	no	no	no	no	no
967	541	Ospedale Belcolle	A ospedaliera	Viterbo	Lazio	maschio	<30	area urbana	senza attività	no	eterosessuale	no	si	500+	no	no	no	no	no		no	si	no	no partner		no	no	no	no	no	no	no	no	no
968	541	Ospedale Belcolle	A ospedaliera	Viterbo	Lazio	maschio	>40	area urbana	agricoltore/artigiano/operaio	no	droghe v.e.	no	si	200-499	no	no	no	no	si	no	no	no	si	1 partner	no	no	no	no	no	no	no	no	no	no
969	541	Ospedale Belcolle	A ospedaliera	Viterbo	Lazio	maschio	>40	area rurale/altro/NR	pensionato	si	omo/bisex	si	no	NR/ND	no	no	no	no	no		no	no	no	no partner		no	no	si	no	no	no	no	no	no
970	541	Ospedale Belcolle	A ospedaliera	Viterbo	Lazio	maschio	30-40	area urbana	dirigente/prof medica/impiegato/NR	no	omo/bisex	no	si	200-499	no	no	no	si	no		no	no	si	più partner	si	si	si	si	si	no	si	no	no	no
971	541	Ospedale Belcolle	A ospedaliera	Viterbo	Lazio	maschio	>40	area rurale/altro/NR	agricoltore/artigiano/operaio	no	droghe v.e.	no	si	200-499	no	si	no	no	si	no	no	si	si	1 partner	si	si	si	no	no	no	no	no	no	no
973	542	Ospedale Belcolle	A ospedaliera	Viterbo	Lazio	donna	>40	area urbana	agricoltore/artigiano/operaio	no	eterosessuale	no	si	200-499	no	no	no	no	no		no	si	no	no partner		no	no	no	no	no	no	no	no	no
974	542	Ospedale Belcolle	A ospedaliera	Viterbo	Lazio	donna	>40	area urbana	dirigente/prof medica/impiegato/NR	no	eterosessuale	no	si	500+	no	no	no	no	si	si	no	si	si	più partner	si	si	si	si	si	no	no	si	no	no
975	542	Ospedale Belcolle	A ospedaliera	Viterbo	Lazio	donna	30-40	area urbana	dirigente/prof medica/impiegato/NR	no	droghe v.e.	no	si	500+	no	no	no	no	si	si	si	si	si	1 partner	no	si	si	si	si	no	no	no	no	no
976	542	Ospedale Belcolle	A ospedaliera	Viterbo	Lazio	maschio	>40	area urbana	pensionato	no	indeterminato/altro/NR	no	si	500+	no	no	no	no	si	si	si	no	si	1 partner	no	no	no	no	no	no	no	no	no	no
977	542	Ospedale Belcolle	A ospedaliera	Viterbo	Lazio	donna	>40	area urbana	senza attività	no	eterosessuale	no	si	500+	no	no	no	no	si	no	no	no	no	no partner		no	no	no	no	no	no	no	no	no
978	542	Ospedale Belcolle	A ospedaliera	Viterbo	Lazio	donna	30-40	area urbana	dirigente/prof medica/impiegato/NR	no	droghe v.e.	si	si	200-499	no	si	si	no	si	si	si	si	si	1 partner	no	no	no	no	no	no	no	no	no	no
979	542	Ospedale Belcolle	A ospedaliera	Viterbo	Lazio	donna	>40	area urbana	pensionato	no	eterosessuale	no	si	500+	no	no	no	no	si	si	si	no	si	1 partner	no	si	si	no	no	no	no	no	no	no
980	542	Ospedale Belcolle	A ospedaliera	Viterbo	Lazio	maschio	>40	area urbana	dirigente/prof medica/impiegato/NR	no	eterosessuale	no	si	500+	no	no	no	no	si	si	si	si	si	1 partner	no	si	si	no	si	no	no	no	no	no
981	543	Ospedale Belcolle	A ospedaliera	Viterbo	Lazio	donna	>40	area metropolitana	pensionato	no	droghe v.e.	no	si	500+	no	si	no	no	si	si	si	si	si	1 partner	no	no	no	no	no	no	no	no	no	no
982	543	Ospedale Belcolle	A ospedaliera	Viterbo	Lazio	maschio	30-40	area urbana	dirigente/prof medica/impiegato/NR	no	omo/bisex	no	si	500+	no	no	no	si	no		no	no	si	1 partner	si	si	si	no	si	no	no	si	no	no
983	543	Ospedale Belcolle	A ospedaliera	Viterbo	Lazio	donna	30-40	area urbana	dirigente/prof medica/impiegato/NR	no	eterosessuale	si	si	200-499	si	no	no	no	no		no	si	si	1 partner	no	no	no	no	no	no	no	no	no	no
985	543	Ospedale Belcolle	A ospedaliera	Viterbo	Lazio	maschio	>40	area urbana	dirigente/prof medica/impiegato/NR	no	droghe v.e.	si	no	200-499	no	no	no	no	no		no	no	si	1 partner	no	no	no	no	no	no	no	no	no	no
986	543	Ospedale Belcolle	A ospedaliera	Viterbo	Lazio	maschio	30-40	area urbana	dirigente/prof medica/impiegato/NR	si	omo/bisex	no	si	200-499	no	no	no	no	si	si	si	si	si	1 partner	no	si	si	si	si	si	si	no	no	no
988	543	Ospedale Belcolle	A ospedaliera	Viterbo	Lazio	maschio	>40	area rurale/altro/NR	agricoltore/artigiano/operaio	no	droghe v.e.	si	si	200-499	no	no	si	no	no		no	si	si	1 partner	no	no	no	no	no	no	no	no	no	no
989	543	Ospedale Belcolle	A ospedaliera	Viterbo	Lazio	maschio	>40	area urbana	agricoltore/artigiano/operaio	no	eterosessuale	si	si	500+	no	no	no	no	no		no	si	si	1 partner	no	no	no	no	no	no	no	no	no	no
990	149	Spedali Civili	A. Universitaria	Brescia	Lombardia	donna	>40	area metropolitana	pensionato	no	eterosessuale	no	si	500+	no	no	no	no	no		no	no	no	no partner		no	no	no	no	no	si	no	no	no
991	149	Spedali Civili	A. Universitaria	Brescia	Lombardia	maschio	>40	area urbana	senza attività	no	eterosessuale	si	si	500+	no	no	no	no	no		no	si	no	no partner		no	no	no	no	no	no	no	no	no
992	149	Spedali Civili	A. Universitaria	Brescia	Lombardia	maschio	>40	area urbana	pensionato	no	omo/bisex	si	no	500+	no	no	si	no	si	no	no	no	no	no partner		no	no	no	no	no	no	no	no	no
993	149	Spedali Civili	A. Universitaria	Brescia	Lombardia	maschio	>40	area urbana	dirigente/prof medica/impiegato/NR	no	omo/bisex	no	no	500+	no	no	no	no	no		no	si	si	più partner	no	no	no	no	no	no	no	no	no	no
994	149	Spedali Civili	A. Universitaria	Brescia	Lombardia	maschio	>40	area rurale/altro/NR	agricoltore/artigiano/operaio	no	droghe v.e.	no	si	200-499	no	no	no	no	no		si	si	no	no partner		no	no	no	no	no	no	no	no	no
995	149	Spedali Civili	A. Universitaria	Brescia	Lombardia	donna	<30	area urbana	agricoltore/artigiano/operaio	no	eterosessuale	no	si	200-499	no	no	no	no	si	si	no	no	si	1 partner	si	no	no	no	no	no	no	no	no	no
996	149	Spedali Civili	A. Universitaria	Brescia	Lombardia	maschio	30-40	area rurale/altro/NR	senza attività	no	eterosessuale	no	si	500+	no	si	no	no	si	no	si	no	si	1 partner	no	no	no	no	no	no	no	no	no	no
999	149	Spedali Civili	A. Universitaria	Brescia	Lombardia	maschio	>40	area urbana	pensionato	si	indeterminato/altro/NR	no	no	NR/ND	no	no	no	no	no		si	si	si	1 partner	no	no	no	si	no	no	si	si	si	no
1000	149	Spedali Civili	A. Universitaria	Brescia	Lombardia	maschio	>40	area metropolitana	agricoltore/artigiano/operaio	no	indeterminato/altro/NR	no	no	500+	no	no	no	no	si	si	si	si	si	1 partner	no	no	no	no	no	no	no	no	no	no
1001	149	Spedali Civili	A. Universitaria	Brescia	Lombardia	maschio	>40	area urbana	senza attività	no	omo/bisex	no	no	500+	no	no	no	no	si	no	no	si	si	1 partner	no	no	no	si	no	no	no	no	no	no
1002	149	Spedali Civili	A. Universitaria	Brescia	Lombardia	maschio	>40	area rurale/altro/NR	agricoltore/artigiano/operaio	no	omo/bisex	no	no	500+	no	no	no	no	si	si	si	no	si	1 partner	si	no	no	no	no	no	no	no	no	no
1003	149	Spedali Civili	A. Universitaria	Brescia	Lombardia	maschio	>40	area urbana	pensionato	no	omo/bisex	si	no	500+	no	no	si	no	no		no	si	no	no partner		no	no	no	no	no	si	si	no	no
1004	149	Spedali Civili	A. Universitaria	Brescia	Lombardia	donna	30-40	area urbana	agricoltore/artigiano/operaio	no	eterosessuale	no	si	<200	no	no	no	no	si	no	si	no	si	1 partner	no	no	no	no	no	no	no	no	no	no
1005	149	Spedali Civili	A. Universitaria	Brescia	Lombardia	donna	30-40	area urbana	agricoltore/artigiano/operaio	no	indeterminato/altro/NR	no	si	500+	si	no	no	no	no		no	si	no	no partner		no	no	no	no	no	no	no	no	no
1006	149	Spedali Civili	A. Universitaria	Brescia	Lombardia	maschio	>40	area urbana	agricoltore/artigiano/operaio	no	indeterminato/altro/NR	no	no	500+	no	no	no	no	si	no	si	si	no	no partner		no	no	si	no	no	no	no	no	no
1008	149	Spedali Civili	A. Universitaria	Brescia	Lombardia	maschio	>40	area urbana	agricoltore/artigiano/operaio	no	indeterminato/altro/NR	no	no	500+	no	no	no	no	si	si	no	no	si	1 partner	no	si	si	no	no	no	si	no	no	no
1009	151	Spedali Civili	A. Universitaria	Brescia	Lombardia	maschio	>40	area rurale/altro/NR	agricoltore/artigiano/operaio	no	omo/bisex	no	si	200-499	no	no	no	no	si	si	si	no	si	1 partner	no	no	no	no	si	no	no	no	no	no
1010	151	Spedali Civili	A. Universitaria	Brescia	Lombardia	maschio	>40	area rurale/altro/NR	dirigente/prof medica/impiegato/NR	no	omo/bisex	no	si	500+	no	no	no	no	si	no	no	no	si	1 partner	si	no	no	no	no	no	no	no	no	no
1012	151	Spedali Civili	A. Universitaria	Brescia	Lombardia	donna	>40	area rurale/altro/NR	pensionato	no	indeterminato/altro/NR	no	si	500+	no	no	no	no	no		no	no	no	no partner		no	no	no	no	no	no	no	no	no
1013	151	Spedali Civili	A. Universitaria	Brescia	Lombardia	maschio	>40	area rurale/altro/NR	agricoltore/artigiano/operaio	no	omo/bisex	no	no	500+	no	no	no	no	no		no	si	no	no partner		no	no	no	no	no	no	no	no	no
1014	151	Spedali Civili	A. Universitaria	Brescia	Lombardia	donna	30-40	area rurale/altro/NR	dirigente/prof medica/impiegato/NR	no	eterosessuale	no	si	500+	no	no	no	no	si	si	si	no	si	1 partner	no	no	no	no	no	no	no	no	no	no
1015	151	Spedali Civili	A. Universitaria	Brescia	Lombardia	maschio	>40	area rurale/altro/NR	senza attività	no	droghe v.e.	no	no	500+	no	si	no	no	si	si	no	no	si	1 partner	no	no	no	si	no	no	no	si	no	no
1019	152	Spedali Civili	A. Universitaria	Brescia	Lombardia	maschio	>40	area rurale/altro/NR	agricoltore/artigiano/operaio	no	droghe v.e.	no	si	500+	no	no	no	no	si	si	si	no	si	1 partner	no	no	no	no	no	no	no	no	no	no
1020	152	Spedali Civili	A. Universitaria	Brescia	Lombardia	donna	>40	area urbana	senza attività	si	indeterminato/altro/NR	no	si	500+	no	no	no	no	si	no	no	no	si	1 partner	si	no	no	no	no	no	no	no	no	no
1021	152	Spedali Civili	A. Universitaria	Brescia	Lombardia	maschio	>40	area rurale/altro/NR	agricoltore/artigiano/operaio	no	eterosessuale	no	si	500+	no	no	no	no	si	no	si	si	no	no partner		no	no	no	no	no	no	no	no	no
1022	152	Spedali Civili	A. Universitaria	Brescia	Lombardia	maschio	<30	area urbana	senza attività	si	droghe v.e.	si	no	200-499	si	si	no	no	si	si	no	no	si	1 partner	si	no	no	no	no	no	no	no	no	no
1023	152	Spedali Civili	A. Universitaria	Brescia	Lombardia	maschio	>40	area urbana	dirigente/prof medica/impiegato/NR	no	omo/bisex	no	si	500+	no	no	no	no	no		no	no	si	più partner	si	si	si	no	si	si	si	no	si	si
1024	152	Spedali Civili	A. Universitaria	Brescia	Lombardia	maschio	>40	area rurale/altro/NR	agricoltore/artigiano/operaio	no	indeterminato/altro/NR	no	si	500+	no	si	si	no	no		no	si	si	più partner	no	no	no	no	no	no	no	no	no	no
1025	152	Spedali Civili	A. Universitaria	Brescia	Lombardia	maschio	>40	area urbana	dirigente/prof medica/impiegato/NR	si	omo/bisex	no	si	500+	no	no	no	no	si	no	no	no	no	no partner		si	si	no	no	no	no	no	no	no
1026	152	Spedali Civili	A. Universitaria	Brescia	Lombardia	donna	<30	area urbana	agricoltore/artigiano/operaio	no	eterosessuale	no	si	500+	no	no	no	no	si	si	no	no	si	più partner	si	no	no	no	no	no	no	no	no	no
1027	152	Spedali Civili	A. Universitaria	Brescia	Lombardia	maschio	>40	area urbana	agricoltore/artigiano/operaio	no	droghe v.e.	no	si	500+	no	no	no	no	si	no	si	si	no	no partner		si	si	no	no	no	no	si	no	no
1028	152	Spedali Civili	A. Universitaria	Brescia	Lombardia	maschio	>40	area rurale/altro/NR	agricoltore/artigiano/operaio	no	eterosessuale	no	no	<200	no	si	no	no	no		no	no	no	no partner		no	no	no	no	no	no	no	no	no
1030	152	Spedali Civili	A. Universitaria	Brescia	Lombardia	maschio	30-40	area urbana	senza attività	no	omo/bisex	no	si	200-499	no	no	no	no	no		no	no	no	no partner		no	no	no	no	no	no	no	no	no
1031	152	Spedali Civili	A. Universitaria	Brescia	Lombardia	maschio	30-40	area urbana	agricoltore/artigiano/operaio	no	omo/bisex	no	si	200-499	no	no	no	no	si	si	si	no	si	1 partner	no	no	no	no	no	no	no	no	no	no
1032	152	Spedali Civili	A. Universitaria	Brescia	Lombardia	maschio	30-40	area metropolitana	agricoltore/artigiano/operaio	no	eterosessuale	si	si	500+	si	no	no	no	no		no	no	si	più partner	si	si	si	no	si	no	no	no	no	no
1033	152	Spedali Civili	A. Universitaria	Brescia	Lombardia	maschio	30-40	area metropolitana	agricoltore/artigiano/operaio	no	eterosessuale	no	si	500+	no	no	no	no	si	si	si	si	si	più partner	si	si	si	no	si	no	no	no	no	no
1034	152	Spedali Civili	A. Universitaria	Brescia	Lombardia	maschio	30-40	area metropolitana	dirigente/prof medica/impiegato/NR	si	eterosessuale	no	si	500+	no	no	no	no	no		no	si	no	no partner		si	si	si	no	no	no	no	no	no
1035	152	Spedali Civili	A. Universitaria	Brescia	Lombardia	maschio	>40	area rurale/altro/NR	dirigente/prof medica/impiegato/NR	no	eterosessuale	no	si	500+	no	no	no	no	si	si	si	si	si	1 partner	no	si	si	no	si	no	no	no	no	no
1036	152	Spedali Civili	A. Universitaria	Brescia	Lombardia	donna	<30	area metropolitana	senza attività	si	eterosessuale	no	no	200-499	no	no	no	no	si	no	si	si	si	1 partner	no	no	no	no	no	no	no	no	no	no
1037	152	Spedali Civili	A. Universitaria	Brescia	Lombardia	maschio	>40	area rurale/altro/NR	agricoltore/artigiano/operaio	no	eterosessuale	no	si	200-499	no	no	no	no	no		no	si	si	più partner	no	no	no	no	no	no	no	no	no	no
1038	152	Spedali Civili	A. Universitaria	Brescia	Lombardia	maschio	>40	area rurale/altro/NR	dirigente/prof medica/impiegato/NR	no	eterosessuale	no	si	500+	no	no	no	no	si	si	si	no	si	1 partner	no	no	no	no	no	no	no	no	no	no
1039	152	Spedali Civili	A. Universitaria	Brescia	Lombardia	maschio	30-40	area urbana	dirigente/prof medica/impiegato/NR	no	omo/bisex	no	si	500+	si	no	si	no	no		no	si	si	più partner	si	si	si	no	no	no	no	no	no	no
1040	152	Spedali Civili	A. Universitaria	Brescia	Lombardia	maschio	>40	area urbana	agricoltore/artigiano/operaio	no	indeterminato/altro/NR	no	si	500+	no	no	no	no	si	no	no	no	si	1 partner	si	no	no	no	no	no	no	no	no	no
1041	152	Spedali Civili	A. Universitaria	Brescia	Lombardia	maschio	>40	area urbana	agricoltore/artigiano/operaio	si	droghe v.e.	si	si	200-499	no	no	no	no	si	no	si	si	si	1 partner	no	si	si	no	no	no	no	no	no	no
1042	154	Spedali Civili	A. Universitaria	Brescia	Lombardia	donna	>40	area rurale/altro/NR	agricoltore/artigiano/operaio	no	indeterminato/altro/NR	no	si	200-499	no	no	no	no	no		no	no	no	no partner		no	no	no	no	no	no	no	no	no
1043	154	Spedali Civili	A. Universitaria	Brescia	Lombardia	maschio	>40	area rurale/altro/NR	pensionato	si	omo/bisex	no	si	500+	no	no	no	no	si	no	si	si	si	più partner	no	no	no	no	no	no	no	no	no	no
1044	154	Spedali Civili	A. Universitaria	Brescia	Lombardia	maschio	>40	area rurale/altro/NR	dirigente/prof medica/impiegato/NR	no	eterosessuale	no	si	500+	no	no	no	no	si	si	no	no	si	più partner	si	no	no	no	no	no	no	no	no	no
1046	154	Spedali Civili	A. Universitaria	Brescia	Lombardia	donna	>40	area rurale/altro/NR	senza attività	no	indeterminato/altro/NR	si	no	<200	no	no	no	no	si	si	no	no	si	1 partner	no	no	no	si	no	no	no	no	no	no
1047	154	Spedali Civili	A. Universitaria	Brescia	Lombardia	donna	>40	area rurale/altro/NR	dirigente/prof medica/impiegato/NR	si	eterosessuale	no	si	500+	no	no	no	no	si	no	si	no	si	1 partner	no	no	no	no	no	no	no	no	no	no
1048	154	Spedali Civili	A. Universitaria	Brescia	Lombardia	maschio	>40	area rurale/altro/NR	agricoltore/artigiano/operaio	no	eterosessuale	no	si	500+	no	no	no	no	si	no	si	no	si	1 partner	no	no	no	no	no	no	no	no	no	no
1049	154	Spedali Civili	A. Universitaria	Brescia	Lombardia	maschio	30-40	area rurale/altro/NR	agricoltore/artigiano/operaio	no	omo/bisex	no	si	500+	no	no	no	no	no		no	no	si	1 partner	si	no	no	no	no	no	no	no	no	no
1050	154	Spedali Civili	A. Universitaria	Brescia	Lombardia	maschio	>40	area urbana	senza attività	no	droghe v.e.	si	si	500+	no	no	no	no	si	si	si	si	si	1 partner	si	no	no	no	si	si	no	no	no	no
1051	154	Spedali Civili	A. Universitaria	Brescia	Lombardia	maschio	<30	area urbana	agricoltore/artigiano/operaio	no	indeterminato/altro/NR	no	si	500+	no	no	no	no	si	no	no	no	si	1 partner	si	si	si	no	no	no	no	no	no	no
1052	154	Spedali Civili	A. Universitaria	Brescia	Lombardia	maschio	30-40	area rurale/altro/NR	agricoltore/artigiano/operaio	no	omo/bisex	no	si	500+	no	no	no	no	si	si	si	no	si	1 partner	no	si	si	si	no	no	no	no	no	no
1053	154	Spedali Civili	A. Universitaria	Brescia	Lombardia	maschio	>40	area rurale/altro/NR	senza attività	no	indeterminato/altro/NR	no	si	200-499	no	no	no	no	no		no	si	no	no partner		no	no	no	no	no	no	no	no	no
1055	149	Spedali Civili	A. Universitaria	Brescia	Lombardia	donna	>40	area urbana	pensionato	no	eterosessuale	no	no	500+	no	no	no	no	no		no	no	no	no partner		no	no	no	no	no	no	no	no	no
1056	149	Spedali Civili	A. Universitaria	Brescia	Lombardia	maschio	>40	area metropolitana	dirigente/prof medica/impiegato/NR	no	indeterminato/altro/NR	no	no	500+	no	no	no	si	si	si	si	si	si	1 partner	no	no	no	no	no	no	no	no	no	no
1057	149	Spedali Civili	A. Universitaria	Brescia	Lombardia	maschio	>40	area rurale/altro/NR	agricoltore/artigiano/operaio	no	omo/bisex	no	no	500+	no	no	no	no	si	si	si	si	si	1 partner	no	no	no	no	no	no	no	no	no	no
1058	73	Ospedale di Macerata ASUR Marche zt9	A ospedaliera	Macerata	Marche	maschio	>40	area urbana	senza attività	si	eterosessuale	no	si	200-499	no	no	no	no	no		no	si	no	no partner		no	no	no	no	no	no	no	no	no
1061	73	Ospedale di Macerata ASUR Marche zt9	A ospedaliera	Macerata	Marche	maschio	>40	area urbana	agricoltore/artigiano/operaio	no	indeterminato/altro/NR	no	no	200-499	no	no	no	no	si	si	si	no	si	1 partner	no	no	no	no	no	no	no	no	no	no
1062	73	Ospedale di Macerata ASUR Marche zt9	A ospedaliera	Macerata	Marche	maschio	>40	area rurale/altro/NR	agricoltore/artigiano/operaio	no	eterosessuale	no	si	NR/ND	no	no	no	no	si	no	si	si	si	1 partner	no	no	no	no	no	no	no	no	no	no
1063	73	Ospedale di Macerata ASUR Marche zt9	A ospedaliera	Macerata	Marche	donna	30-40	area urbana	senza attività	no	indeterminato/altro/NR	si	si	NR/ND	si	si	no	no	no		no	si	si	1 partner	no	si	si	si	si	si	si	no	no	no
1064	73	Ospedale di Macerata ASUR Marche zt9	A ospedaliera	Macerata	Marche	donna	>40	area urbana	agricoltore/artigiano/operaio	no	eterosessuale	no	no	500+	no	no	no	no	si	si	si	si	si	1 partner	no	no	no	no	no	no	no	no	no	no
1066	73	Ospedale di Macerata ASUR Marche zt9	A ospedaliera	Macerata	Marche	maschio	30-40	area urbana	agricoltore/artigiano/operaio	no	indeterminato/altro/NR	no	si	500+	no	si	no	no	si	no	no	si	si	1 partner	si	no	no	no	no	no	no	no	no	no
1067	73	Ospedale di Macerata ASUR Marche zt9	A ospedaliera	Macerata	Marche	maschio	>40	area urbana	agricoltore/artigiano/operaio	no	eterosessuale	no	si	NR/ND	no	no	si	no	no		no	si	no	no partner		no	no	no	no	no	no	no	no	no
1068	73	Ospedale di Macerata ASUR Marche zt9	A ospedaliera	Macerata	Marche	maschio	>40	area rurale/altro/NR	agricoltore/artigiano/operaio	si	omo/bisex	no	si	500+	no	no	no	si	si	si	no	si	si	più partner	no	no	no	si	no	no	no	no	no	no
1069	73	Ospedale di Macerata ASUR Marche zt9	A ospedaliera	Macerata	Marche	maschio	>40	area urbana	agricoltore/artigiano/operaio	no	omo/bisex	no	si	500+	no	no	si	no	si	si	no	si	si	1 partner	no	si	si	si	si	no	no	no	no	no
1070	73	Ospedale di Macerata ASUR Marche zt9	A ospedaliera	Macerata	Marche	maschio	>40	area urbana	senza attività	no	droghe v.e.	no	si	500+	no	si	no	no	si	no	no	no	si	1 partner	si	no	no	no	no	no	no	no	no	no
1071	73	Ospedale di Macerata ASUR Marche zt9	A ospedaliera	Macerata	Marche	donna	>40	area urbana	senza attività	no	omo/bisex	no	si	NR/ND	no	no	no	no	no		no	no	no	no partner		no	no	no	no	no	no	no	no	no
1073	73	Ospedale di Macerata ASUR Marche zt9	A ospedaliera	Macerata	Marche	maschio	>40	area rurale/altro/NR	agricoltore/artigiano/operaio	no	eterosessuale	no	no	200-499	no	no	no	no	no		no	no	no	no partner		si	si	si	no	no	si	no	no	no
1074	73	Ospedale di Macerata ASUR Marche zt9	A ospedaliera	Macerata	Marche	donna	30-40	area urbana	senza attività	no	eterosessuale	no	si	500+	no	si	no	no	si	no	no	no	si	1 partner	si	no	no	no	no	no	no	no	no	no
1075	73	Ospedale di Macerata ASUR Marche zt9	A ospedaliera	Macerata	Marche	maschio	>40	area urbana	dirigente/prof medica/impiegato/NR	no	indeterminato/altro/NR	no	si	500+	no	no	no	no	no		no	si	no	no partner		no	no	no	no	no	no	no	no	no
1076	73	Ospedale di Macerata ASUR Marche zt9	A ospedaliera	Macerata	Marche	maschio	>40	area urbana	senza attività	no	omo/bisex	no	si	500+	no	no	no	no	no		no	no	si	1 partner	si	no	no	si	no	si	no	no	no	no
1077	73	Ospedale di Macerata ASUR Marche zt9	A ospedaliera	Macerata	Marche	maschio	30-40	area urbana	agricoltore/artigiano/operaio	no	indeterminato/altro/NR	no	si	NR/ND	no	no	no	no	si	si	no	no	no	no partner		no	no	no	no	no	no	no	no	no
1078	60	Ospedale dell'Angelo	A ospedaliera	Mestre	Veneto	donna	30-40	area urbana	senza attività	no	eterosessuale	si	si	200-499	no	no	no	no	si	si	no	si	si	1 partner	si	si	si	no	no	no	si	no	no	si
1079	60	Ospedale dell'Angelo	A ospedaliera	Mestre	Veneto	maschio	>40	area metropolitana	dirigente/prof medica/impiegato/NR	no	omo/bisex	si	no	200-499	no	no	no	no	si	no	no	no	no	no partner		no	no	no	no	no	no	no	no	no
1081	60	Ospedale dell'Angelo	A ospedaliera	Mestre	Veneto	donna	30-40	area rurale/altro/NR	agricoltore/artigiano/operaio	no	eterosessuale	no	si	200-499	no	no	no	no	si	no	no	no	si	1 partner	si	no	no	no	no	no	no	no	no	no
1082	60	Ospedale dell'Angelo	A ospedaliera	Mestre	Veneto	donna	>40	area metropolitana	senza attività	no	eterosessuale	no	si	200-499	no	no	no	no	no		no	no	no	no partner		no	no	no	no	no	no	no	no	no
1083	60	Ospedale dell'Angelo	A ospedaliera	Mestre	Veneto	maschio	>40	area metropolitana	agricoltore/artigiano/operaio	no	omo/bisex	si	si	500+	no	no	no	si	no		no	no	si	più partner	si	no	no	no	no	no	no	no	no	no
1084	60	Ospedale dell'Angelo	A ospedaliera	Mestre	Veneto	transgender	30-40	area metropolitana	senza attività	no	omo/bisex	no	si	500+	no	no	si	no	no		no	no	si	più partner	si	no	no	no	no	no	no	no	no	no
1086	60	Ospedale dell'Angelo	A ospedaliera	Mestre	Veneto	maschio	>40	area metropolitana	agricoltore/artigiano/operaio	no	omo/bisex	no	no	200-499	no	no	no	si	no		no	no	si	più partner	si	no	no	no	no	no	no	no	no	no
1087	60	Ospedale dell'Angelo	A ospedaliera	Mestre	Veneto	maschio	30-40	area metropolitana	agricoltore/artigiano/operaio	no	omo/bisex	no	si	200-499	no	no	no	si	no		no	no	si	più partner	si	no	no	no	no	no	no	no	no	no
1088	60	Ospedale dell'Angelo	A ospedaliera	Mestre	Veneto	maschio	>40	area metropolitana	agricoltore/artigiano/operaio	no	eterosessuale	no	si	200-499	no	no	no	no	si	si	no	no	si	1 partner	si	si	si	no	no	no	si	no	no	no
1089	60	Ospedale dell'Angelo	A ospedaliera	Mestre	Veneto	donna	>40	area metropolitana	agricoltore/artigiano/operaio	no	droghe v.e.	no	si	500+	si	si	no	no	si	si	si	no	no	no partner		no	no	no	no	no	no	no	no	no
1090	60	Ospedale dell'Angelo	A ospedaliera	Mestre	Veneto	maschio	30-40	area metropolitana	dirigente/prof medica/impiegato/NR	no	omo/bisex	no	si	200-499	no	no	no	no	si	si	si	no	si	1 partner	si	no	no	no	no	no	no	no	no	no
1092	60	Ospedale dell'Angelo	A ospedaliera	Mestre	Veneto	donna	<30	area metropolitana	agricoltore/artigiano/operaio	no	eterosessuale	no	si	500+	no	no	no	no	si	no	no	no	no	no partner		no	no	no	no	no	no	no	no	no
1093	60	Ospedale dell'Angelo	A ospedaliera	Mestre	Veneto	donna	30-40	area metropolitana	agricoltore/artigiano/operaio	no	indeterminato/altro/NR	si	si	200-499	no	no	no	si	si	si	no	no	si	1 partner	si	no	no	no	no	no	no	no	no	no
1094	60	Ospedale dell'Angelo	A ospedaliera	Mestre	Veneto	maschio	30-40	area metropolitana	senza attività	no	eterosessuale	no	si	200-499	no	no	no	si	si	si	si	no	si	1 partner	si	no	no	no	no	no	no	no	no	no
1096	60	Ospedale dell'Angelo	A ospedaliera	Mestre	Veneto	maschio	<30	area metropolitana	agricoltore/artigiano/operaio	no	eterosessuale	no	si	200-499	no	no	no	no	si	si	si	no	si	1 partner	no	no	no	no	no	no	no	no	no	no
1097	60	Ospedale dell'Angelo	A ospedaliera	Mestre	Veneto	donna	30-40	area metropolitana	senza attività	no	eterosessuale	no	no	<200	no	si	no	no	si	si	no	no	no	no partner		si	si	no	no	no	si	no	no	no
1099	52	Azienda Ospedaliero-Universitaria di Cagliari	A ospedaliera	Monserrato	Sardegna	maschio	>40	area metropolitana	senza attività	si	omo/bisex	no	no	200-499	no	si	no	no	no		no	si	si	1 partner	si	si	si	no	si	si	si	no	no	no
1100	52	Azienda Ospedaliero-Universitaria di Cagliari	A ospedaliera	Monserrato	Sardegna	maschio	>40	area rurale/altro/NR	pensionato	no	eterosessuale	no	si	500+	no	no	si	no	si	si	si	si	si	1 partner	no	no	no	no	no	no	si	no	no	no
1101	52	Azienda Ospedaliero-Universitaria di Cagliari	A ospedaliera	Monserrato	Sardegna	maschio	>40	area metropolitana	agricoltore/artigiano/operaio	no	eterosessuale	no	si	200-499	no	no	si	no	si	si	si	si	si	1 partner	no	no	no	no	no	no	no	no	no	no
1102	52	Azienda Ospedaliero-Universitaria di Cagliari	A ospedaliera	Monserrato	Sardegna	maschio	>40	area urbana	senza attività	no	droghe v.e.	no	si	500+	no	si	no	no	si	si	no	si	si	1 partner	si	no	no	no	no	no	no	no	no	no
1103	52	Azienda Ospedaliero-Universitaria di Cagliari	A ospedaliera	Monserrato	Sardegna	maschio	>40	area metropolitana	pensionato	no	indeterminato/altro/NR	si	no	200-499	no	no	no	no	si	no	no	no	no	no partner		no	no	no	no	no	no	no	no	no
1104	52	Azienda Ospedaliero-Universitaria di Cagliari	A ospedaliera	Monserrato	Sardegna	maschio	>40	area metropolitana	pensionato	no	omo/bisex	no	si	200-499	no	no	si	no	no		no	si	no	no partner		si	si	no	no	no	no	no	no	no
1105	52	Azienda Ospedaliero-Universitaria di Cagliari	A ospedaliera	Monserrato	Sardegna	maschio	>40	area metropolitana	pensionato	no	droghe v.e.	no	si	200-499	no	si	no	no	no		no	si	no	no partner		si	si	no	si	no	no	no	no	no
1106	52	Azienda Ospedaliero-Universitaria di Cagliari	A ospedaliera	Monserrato	Sardegna	maschio	>40	area urbana	pensionato	no	droghe v.e.	no	si	500+	no	si	no	no	si	si	no	no	no	no partner		no	no	no	no	no	si	no	no	no
1107	52	Azienda Ospedaliero-Universitaria di Cagliari	A ospedaliera	Monserrato	Sardegna	maschio	>40	area metropolitana	agricoltore/artigiano/operaio	si	eterosessuale	no	si	200-499	no	no	no	no	si	no	no	no	si	1 partner	si	no	no	no	no	no	no	no	no	no
1108	52	Azienda Ospedaliero-Universitaria di Cagliari	A ospedaliera	Monserrato	Sardegna	maschio	30-40	area metropolitana	dirigente/prof medica/impiegato/NR	no	omo/bisex	si	si	500+	no	no	no	no	si	si	si	si	si	più partner	no	si	si	si	si	no	si	no	no	no
1109	52	Azienda Ospedaliero-Universitaria di Cagliari	A ospedaliera	Monserrato	Sardegna	maschio	30-40	area metropolitana	dirigente/prof medica/impiegato/NR	no	indeterminato/altro/NR	no	no	500+	no	no	no	no	no		si	si	no	no partner		no	no	si	no	no	si	no	no	no
1110	52	Azienda Ospedaliero-Universitaria di Cagliari	A ospedaliera	Monserrato	Sardegna	maschio	30-40	area metropolitana	dirigente/prof medica/impiegato/NR	si	omo/bisex	no	si	500+	no	no	si	no	no		no	si	si	1 partner	no	si	si	si	si	no	si	no	no	no
1111	52	Azienda Ospedaliero-Universitaria di Cagliari	A ospedaliera	Monserrato	Sardegna	maschio	>40	area urbana	dirigente/prof medica/impiegato/NR	no	omo/bisex	no	si	500+	no	si	no	no	si	si	si	no	si	1 partner	no	si	si	no	no	no	si	no	no	no
1112	52	Azienda Ospedaliero-Universitaria di Cagliari	A ospedaliera	Monserrato	Sardegna	maschio	>40	area urbana	dirigente/prof medica/impiegato/NR	si	indeterminato/altro/NR	no	si	200-499	no	si	no	no	si	no	no	no	si	1 partner	si	no	no	no	no	no	si	no	no	no
1113	52	Azienda Ospedaliero-Universitaria di Cagliari	A ospedaliera	Monserrato	Sardegna	maschio	>40	area metropolitana	dirigente/prof medica/impiegato/NR	no	indeterminato/altro/NR	no	si	500+	no	no	no	no	si	si	si	si	si	1 partner	no	si	si	no	no	no	no	no	no	no
1114	52	Azienda Ospedaliero-Universitaria di Cagliari	A ospedaliera	Monserrato	Sardegna	donna	>40	area rurale/altro/NR	senza attività	no	droghe v.e.	no	si	500+	no	si	no	no	no		no	si	no	no partner		no	no	no	no	no	no	no	no	no
1115	52	Azienda Ospedaliero-Universitaria di Cagliari	A ospedaliera	Monserrato	Sardegna	donna	>40	area rurale/altro/NR	senza attività	no	indeterminato/altro/NR	si	si	500+	no	no	no	no	no		no	si	no	no partner		no	no	no	no	no	no	no	no	no
1116	52	Azienda Ospedaliero-Universitaria di Cagliari	A ospedaliera	Monserrato	Sardegna	donna	>40	area metropolitana	dirigente/prof medica/impiegato/NR	no	omo/bisex	si	si	500+	no	si	no	no	si	si	si	no	si	1 partner	no	no	no	no	no	no	no	no	no	no
1117	52	Azienda Ospedaliero-Universitaria di Cagliari	A ospedaliera	Monserrato	Sardegna	donna	>40	area metropolitana	senza attività	no	eterosessuale	no	si	500+	no	no	si	no	no		no	no	no	no partner		no	no	no	no	no	no	no	no	no
1118	52	Azienda Ospedaliero-Universitaria di Cagliari	A ospedaliera	Monserrato	Sardegna	donna	>40	area metropolitana	pensionato	no	eterosessuale	si	si	500+	no	no	no	no	si	no	no	no	no	no partner		no	no	no	no	no	no	no	no	no
1119	52	Azienda Ospedaliero-Universitaria di Cagliari	A ospedaliera	Monserrato	Sardegna	donna	>40	area rurale/altro/NR	senza attività	no	indeterminato/altro/NR	si	no	<200	no	no	no	no	no		no	si	no	no partner		no	no	no	no	no	no	no	no	no
1120	52	Azienda Ospedaliero-Universitaria di Cagliari	A ospedaliera	Monserrato	Sardegna	donna	30-40	area metropolitana	senza attività	si	eterosessuale	no	si	<200	no	no	no	no	si	no	no	no	si	1 partner	si	si	si	no	no	no	no	no	no	no
1121	52	Azienda Ospedaliero-Universitaria di Cagliari	A ospedaliera	Monserrato	Sardegna	donna	30-40	area rurale/altro/NR	senza attività	no	eterosessuale	no	si	500+	no	si	no	no	si	si	si	no	si	1 partner	no	no	no	no	no	no	no	no	no	no
1122	52	Azienda Ospedaliero-Universitaria di Cagliari	A ospedaliera	Monserrato	Sardegna	donna	>40	area urbana	dirigente/prof medica/impiegato/NR	no	eterosessuale	no	si	500+	no	si	no	no	si	no	no	no	si	1 partner	si	no	no	no	no	no	no	no	no	no
1123	52	Azienda Ospedaliero-Universitaria di Cagliari	A ospedaliera	Monserrato	Sardegna	donna	>40	area rurale/altro/NR	agricoltore/artigiano/operaio	no	eterosessuale	no	si	500+	no	no	no	no	si	si	si	no	si	1 partner	si	si	si	no	no	no	no	no	no	no
1124	52	Azienda Ospedaliero-Universitaria di Cagliari	A ospedaliera	Monserrato	Sardegna	donna	>40	area metropolitana	agricoltore/artigiano/operaio	no	omo/bisex	no	si	500+	no	no	no	no	si	si	si	si	si	1 partner	no	no	no	si	no	no	si	no	no	no
1125	52	Azienda Ospedaliero-Universitaria di Cagliari	A ospedaliera	Monserrato	Sardegna	donna	>40	area metropolitana	agricoltore/artigiano/operaio	si	eterosessuale	si	si	500+	no	no	no	no	si	si	no	no	si	1 partner	si	no	no	no	no	no	no	no	no	no
1126	52	Azienda Ospedaliero-Universitaria di Cagliari	A ospedaliera	Monserrato	Sardegna	donna	>40	area metropolitana	senza attività	no	eterosessuale	si	si	500+	no	no	no	no	si	si	si	no	si	1 partner	no	no	no	no	no	no	no	no	no	no
1127	52	Azienda Ospedaliero-Universitaria di Cagliari	A ospedaliera	Monserrato	Sardegna	donna	<30	area urbana	agricoltore/artigiano/operaio	si	indeterminato/altro/NR	no	si	500+	no	no	no	no	no		si	si	no	no partner		no	no	no	no	no	no	no	no	no
1128	52	Azienda Ospedaliero-Universitaria di Cagliari	A ospedaliera	Monserrato	Sardegna	donna	<30	area rurale/altro/NR	dirigente/prof medica/impiegato/NR	no	indeterminato/altro/NR	no	si	500+	si	no	no	no	si	si	si	no	si	1 partner	no	no	no	no	no	no	no	no	no	no
1129	52	Azienda Ospedaliero-Universitaria di Cagliari	A ospedaliera	Monserrato	Sardegna	donna	>40	area metropolitana	dirigente/prof medica/impiegato/NR	si	eterosessuale	no	no	500+	no	no	no	no	no		no	si	no	no partner		no	no	no	no	no	no	no	no	no
1130	52	Azienda Ospedaliero-Universitaria di Cagliari	A ospedaliera	Monserrato	Sardegna	donna	>40	area metropolitana	agricoltore/artigiano/operaio	no	droghe v.e.	no	si	500+	no	si	no	no	no		no	si	si	1 partner	no	no	no	no	no	no	no	no	no	no
1131	52	Azienda Ospedaliero-Universitaria di Cagliari	A ospedaliera	Monserrato	Sardegna	donna	>40	area metropolitana	senza attività	no	eterosessuale	si	no	500+	no	no	no	no	si	no	no	no	si	1 partner	si	no	no	no	no	no	si	no	no	no
1132	52	Azienda Ospedaliero-Universitaria di Cagliari	A ospedaliera	Monserrato	Sardegna	donna	30-40	area metropolitana	senza attività	no	eterosessuale	no	si	500+	no	no	no	no	si	si	si	no	si	1 partner	no	no	no	no	no	no	no	no	no	no
1133	52	Azienda Ospedaliero-Universitaria di Cagliari	A ospedaliera	Monserrato	Sardegna	donna	>40	area rurale/altro/NR	agricoltore/artigiano/operaio	no	eterosessuale	no	si	500+	no	no	no	no	si	si	si	no	si	1 partner	no	no	no	no	no	no	no	no	no	no
1134	52	Azienda Ospedaliero-Universitaria di Cagliari	A ospedaliera	Monserrato	Sardegna	donna	>40	area rurale/altro/NR	senza attività	no	eterosessuale	si	si	500+	no	no	no	no	no		no	no	no	no partner		no	no	no	no	no	no	no	no	no
1135	52	Azienda Ospedaliero-Universitaria di Cagliari	A ospedaliera	Monserrato	Sardegna	donna	>40	area metropolitana	agricoltore/artigiano/operaio	no	eterosessuale	no	si	500+	no	no	no	no	si	si	si	no	si	1 partner	no	no	no	no	no	no	no	no	no	no
1136	52	Azienda Ospedaliero-Universitaria di Cagliari	A ospedaliera	Monserrato	Sardegna	donna	>40	area metropolitana	agricoltore/artigiano/operaio	no	eterosessuale	no	si	500+	no	no	no	no	si	si	si	no	si	1 partner	si	no	no	no	no	no	no	no	no	no
1137	52	Azienda Ospedaliero-Universitaria di Cagliari	A ospedaliera	Monserrato	Sardegna	donna	>40	area metropolitana	agricoltore/artigiano/operaio	no	eterosessuale	no	si	500+	no	no	no	no	si	si	si	no	si	1 partner	no	no	no	no	no	no	no	no	no	no
1138	52	Azienda Ospedaliero-Universitaria di Cagliari	A ospedaliera	Monserrato	Sardegna	donna	>40	area metropolitana	agricoltore/artigiano/operaio	no	eterosessuale	si	no	<200	no	no	no	no	si	si	si	no	no	no partner		no	no	no	no	no	no	no	no	no
1139	52	Azienda Ospedaliero-Universitaria di Cagliari	A ospedaliera	Monserrato	Sardegna	donna	>40	area urbana	pensionato	no	droghe v.e.	no	si	500+	no	si	no	no	si	no	no	no	si	1 partner	si	si	si	si	no	no	si	no	no	no
1140	52	Azienda Ospedaliero-Universitaria di Cagliari	A ospedaliera	Monserrato	Sardegna	donna	30-40	area metropolitana	senza attività	no	eterosessuale	no	si	500+	no	si	no	no	no		no	no	si	1 partner	si	si	si	no	no	no	no	no	no	no
1141	52	Azienda Ospedaliero-Universitaria di Cagliari	A ospedaliera	Monserrato	Sardegna	donna	>40	area metropolitana	dirigente/prof medica/impiegato/NR	no	droghe v.e.	no	no	500+	no	si	no	no	si	no	no	no	si	1 partner	si	no	no	no	no	no	no	no	no	no
1142	52	Azienda Ospedaliero-Universitaria di Cagliari	A ospedaliera	Monserrato	Sardegna	donna	<30	area urbana	agricoltore/artigiano/operaio	no	indeterminato/altro/NR	no	si	500+	no	no	no	no	no		no	si	si	1 partner	no	si	si	si	no	no	no	no	no	no
1143	17	U.O.malattie Infettive	A ospedaliera	Ferrara	Emilia Romagna	maschio	>40	area rurale/altro/NR	dirigente/prof medica/impiegato/NR	no	droghe v.e.	si	no	500+	no	si	no	no	si	si	si	si	si	1 partner	no	no	no	si	no	no	no	no	no	no
1144	17	U.O.malattie Infettive	A ospedaliera	Ferrara	Emilia Romagna	maschio	>40	area metropolitana	dirigente/prof medica/impiegato/NR	no	droghe v.e.	no	si	500+	no	si	si	no	si	si	si	si	si	1 partner	no	si	si	no	no	no	no	no	no	no
1145	17	U.O.malattie Infettive	A ospedaliera	Ferrara	Emilia Romagna	maschio	>40	area rurale/altro/NR	agricoltore/artigiano/operaio	no	omo/bisex	no	si	500+	no	no	no	no	si	si	si	no	si	1 partner	no	no	no	no	no	no	no	no	no	no
1146	17	U.O.malattie Infettive	A ospedaliera	Ferrara	Emilia Romagna	maschio	>40	area urbana	senza attività	si	eterosessuale	no	si	200-499	no	no	no	no	no		no	si	no	no partner		si	si	no	no	no	si	no	no	no
1147	17	U.O.malattie Infettive	A ospedaliera	Ferrara	Emilia Romagna	maschio	>40	area urbana	agricoltore/artigiano/operaio	no	droghe v.e.	no	si	500+	no	no	no	no	si	si	si	no	si	1 partner	no	si	si	si	no	no	no	no	no	no
1148	17	U.O.malattie Infettive	A ospedaliera	Ferrara	Emilia Romagna	maschio	30-40	area urbana	dirigente/prof medica/impiegato/NR	no	omo/bisex	no	si	<200	no	no	no	no	si	si	si	si	si	1 partner	no	si	si	no	no	no	no	no	no	no
1149	17	U.O.malattie Infettive	A ospedaliera	Ferrara	Emilia Romagna	donna	>40	area rurale/altro/NR	agricoltore/artigiano/operaio	no	eterosessuale	no	si	500+	no	no	no	no	no		no	no	no	no partner		no	no	si	no	no	no	no	no	no
1150	17	U.O.malattie Infettive	A ospedaliera	Ferrara	Emilia Romagna	maschio	>40	area urbana	agricoltore/artigiano/operaio	no	omo/bisex	no	si	500+	no	no	si	no	si	no	si	si	si	1 partner	no	si	si	si	no	no	no	no	no	no
1151	17	U.O.malattie Infettive	A ospedaliera	Ferrara	Emilia Romagna	maschio	>40	area urbana	agricoltore/artigiano/operaio	si	droghe v.e.	no	si	NR/ND	no	si	no	no	si	si	si	si	si	1 partner	no	si	si	no	no	no	no	no	no	no
1152	17	U.O.malattie Infettive	A ospedaliera	Ferrara	Emilia Romagna	maschio	>40	area metropolitana	agricoltore/artigiano/operaio	no	omo/bisex	no	si	500+	no	no	no	no	si	si	si	si	si	1 partner	no	no	no	no	no	no	no	si	no	no
1153	17	U.O.malattie Infettive	A ospedaliera	Ferrara	Emilia Romagna	maschio	>40	area rurale/altro/NR	agricoltore/artigiano/operaio	no	omo/bisex	no	si	500+	no	no	no	no	no		no	si	si	1 partner	no	si	si	no	no	no	no	no	no	no
1154	64	AZ OU Ferrara	A. Universitaria	Ferrara	Emilia Romagna	maschio	>40	area rurale/altro/NR	agricoltore/artigiano/operaio	si	indeterminato/altro/NR	no	si	200-499	no	no	no	no	si	no	si	no	si	1 partner	no	no	no	no	no	no	no	no	no	no
1155	64	AZ OU Ferrara	A. Universitaria	Ferrara	Emilia Romagna	donna	>40	area rurale/altro/NR	dirigente/prof medica/impiegato/NR	no	eterosessuale	si	si	500+	no	no	no	no	no		no	no	no	no partner		no	no	no	no	no	no	no	no	no
1156	64	AZ OU Ferrara	A. Universitaria	Ferrara	Emilia Romagna	maschio	>40	area rurale/altro/NR	agricoltore/artigiano/operaio	no	omo/bisex	no	si	200-499	no	no	no	no	no		no	si	si	1 partner	no	no	no	no	no	no	no	no	no	no
1157	64	AZ OU Ferrara	A. Universitaria	Ferrara	Emilia Romagna	maschio	>40	area urbana	dirigente/prof medica/impiegato/NR	no	omo/bisex	no	si	500+	no	no	no	no	no		no	si	si	più partner	si	si	si	no	no	no	no	no	no	no
1158	64	AZ OU Ferrara	A. Universitaria	Ferrara	Emilia Romagna	maschio	>40	area rurale/altro/NR	senza attività	no	droghe v.e.	no	si	500+	no	si	no	no	si	no	si	no	si	1 partner	no	no	no	no	no	no	no	no	no	no
1160	64	AZ OU Ferrara	A. Universitaria	Ferrara	Emilia Romagna	donna	>40	area urbana	pensionato	no	indeterminato/altro/NR	si	no	500+	no	no	no	no	si	no	si	no	si	1 partner	no	no	no	si	no	no	no	no	no	no
1161	64	AZ OU Ferrara	A. Universitaria	Ferrara	Emilia Romagna	maschio	>40	area urbana	senza attività	no	droghe v.e.	no	no	<200	si	si	no	no	si	no	si	no	no	no partner		si	si	si	si	no	si	no	no	no
1162	64	AZ OU Ferrara	A. Universitaria	Ferrara	Emilia Romagna	donna	>40	area urbana	agricoltore/artigiano/operaio	no	eterosessuale	no	si	500+	no	no	no	no	no		no	no	no	no partner		no	no	no	no	no	no	no	no	no
1163	64	AZ OU Ferrara	A. Universitaria	Ferrara	Emilia Romagna	maschio	>40	area rurale/altro/NR	pensionato	no	eterosessuale	no	si	500+	no	no	no	no	no		no	si	no	no partner		no	no	no	no	no	no	no	no	no
1164	64	AZ OU Ferrara	A. Universitaria	Ferrara	Emilia Romagna	maschio	>40	area urbana	agricoltore/artigiano/operaio	no	omo/bisex	no	si	500+	no	si	no	si	no		no	no	no	no partner		si	si	si	no	no	no	no	no	no
1165	64	AZ OU Ferrara	A. Universitaria	Ferrara	Emilia Romagna	maschio	>40	area rurale/altro/NR	agricoltore/artigiano/operaio	no	indeterminato/altro/NR	no	no	200-499	no	si	no	no	si	si	si	no	si	1 partner	no	no	no	no	no	no	no	no	no	no
1166	46	A.O. Sant'Andrea	A. Universitaria	Roma	Lazio	maschio	>40	area rurale/altro/NR	agricoltore/artigiano/operaio	si	indeterminato/altro/NR	no	si	500+	no	no	no	no	no		no	no	no	no partner		no	no	no	no	no	si	no	no	no
1167	46	A.O. Sant'Andrea	A. Universitaria	Roma	Lazio	maschio	>40	area metropolitana	agricoltore/artigiano/operaio	no	eterosessuale	si	si	200-499	no	no	no	no	si	no	si	no	si	1 partner	no	no	no	si	no	no	si	si	no	no
1168	46	A.O. Sant'Andrea	A. Universitaria	Roma	Lazio	maschio	>40	area metropolitana	senza attività	no	eterosessuale	no	no	NR/ND	si	no	no	no	no		no	si	si	più partner	no	no	no	no	no	no	no	no	no	no
1169	46	A.O. Sant'Andrea	A. Universitaria	Roma	Lazio	maschio	>40	area metropolitana	dirigente/prof medica/impiegato/NR	si	eterosessuale	no	si	NR/ND	no	no	no	no	si	no	no	no	si	più partner	si	no	no	no	no	no	no	no	no	no
1170	46	A.O. Sant'Andrea	A. Universitaria	Roma	Lazio	donna	>40	area metropolitana	dirigente/prof medica/impiegato/NR	si	indeterminato/altro/NR	no	si	NR/ND	no	no	no	no	si	no	no	no	si	1 partner	si	no	no	no	no	no	no	no	no	no
1171	46	A.O. Sant'Andrea	A. Universitaria	Roma	Lazio	maschio	>40	area metropolitana	dirigente/prof medica/impiegato/NR	si	omo/bisex	si	si	NR/ND	no	no	no	no	no		no	si	si	1 partner	no	si	si	no	no	no	no	no	no	no
1172	46	A.O. Sant'Andrea	A. Universitaria	Roma	Lazio	maschio	30-40	area rurale/altro/NR	agricoltore/artigiano/operaio	si	eterosessuale	no	si	500+	si	no	no	no	no		no	no	no	no partner		no	no	no	no	no	no	no	no	no
1173	46	A.O. Sant'Andrea	A. Universitaria	Roma	Lazio	donna	30-40	area metropolitana	dirigente/prof medica/impiegato/NR	no	eterosessuale	no	si	500+	no	no	no	no	no		si	si	no	no partner		no	no	no	no	no	no	no	no	no
1174	46	A.O. Sant'Andrea	A. Universitaria	Roma	Lazio	maschio	>40	area metropolitana	dirigente/prof medica/impiegato/NR	si	eterosessuale	no	no	200-499	no	no	no	no	no		no	no	no	no partner		no	no	no	no	no	no	no	no	no
1175	46	A.O. Sant'Andrea	A. Universitaria	Roma	Lazio	donna	>40	area metropolitana	dirigente/prof medica/impiegato/NR	no	eterosessuale	no	si	200-499	no	no	no	no	no		si	si	no	no partner		si	si	no	no	no	no	no	no	no
1176	46	A.O. Sant'Andrea	A. Universitaria	Roma	Lazio	donna	30-40	area metropolitana	dirigente/prof medica/impiegato/NR	si	eterosessuale	no	si	500+	no	no	no	no	si	si	si	si	si	1 partner	no	si	si	si	no	no	si	no	no	no
1177	46	A.O. Sant'Andrea	A. Universitaria	Roma	Lazio	maschio	>40	area metropolitana	dirigente/prof medica/impiegato/NR	no	indeterminato/altro/NR	no	si	200-499	no	no	no	no	si	si	si	si	si	1 partner	no	no	no	no	no	no	no	no	no	no
1179	46	A.O. Sant'Andrea	A. Universitaria	Roma	Lazio	maschio	>40	area metropolitana	pensionato	no	eterosessuale	no	si	NR/ND	no	no	no	no	si	si	si	si	no	no partner		no	no	no	no	no	no	no	no	no
1180	46	A.O. Sant'Andrea	A. Universitaria	Roma	Lazio	maschio	>40	area metropolitana	pensionato	no	indeterminato/altro/NR	no	si	NR/ND	no	no	si	no	si	si	si	no	no	no partner		no	no	no	no	no	no	no	no	no
1181	46	A.O. Sant'Andrea	A. Universitaria	Roma	Lazio	maschio	>40	area urbana	pensionato	no	eterosessuale	no	si	<200	no	no	no	no	si	si	si	si	no	no partner		no	no	no	no	no	no	no	no	no
1182	46	A.O. Sant'Andrea	A. Universitaria	Roma	Lazio	maschio	>40	area rurale/altro/NR	senza attività	si	omo/bisex	no	si	200-499	no	no	si	no	no		no	si	no	no partner		si	si	si	no	no	no	no	no	no
1183	46	A.O. Sant'Andrea	A. Universitaria	Roma	Lazio	maschio	>40	area metropolitana	agricoltore/artigiano/operaio	no	eterosessuale	si	si	200-499	si	no	si	no	si	si	si	no	no	no partner		si	si	no	no	no	no	no	no	no
1184	46	A.O. Sant'Andrea	A. Universitaria	Roma	Lazio	maschio	>40	area metropolitana	dirigente/prof medica/impiegato/NR	si	indeterminato/altro/NR	no	si	NR/ND	no	no	no	no	si	si	si	si	no	no partner		si	si	no	no	no	no	no	no	no
1185	46	A.O. Sant'Andrea	A. Universitaria	Roma	Lazio	maschio	>40	area rurale/altro/NR	dirigente/prof medica/impiegato/NR	si	indeterminato/altro/NR	no	si	<200	no	no	no	no	no		si	si	si	1 partner	no	no	no	no	no	no	si	no	no	no
1186	46	A.O. Sant'Andrea	A. Universitaria	Roma	Lazio	maschio	>40	area metropolitana	dirigente/prof medica/impiegato/NR	si	indeterminato/altro/NR	si	si	<200	no	no	no	no	no		si	si	si	1 partner	no	si	si	si	no	no	no	no	no	no
1187	46	A.O. Sant'Andrea	A. Universitaria	Roma	Lazio	maschio	>40	area metropolitana	dirigente/prof medica/impiegato/NR	no	indeterminato/altro/NR	no	no	NR/ND	no	si	no	no	si	si	si	no	si	1 partner	no	no	no	no	no	no	no	no	no	no
1188	46	A.O. Sant'Andrea	A. Universitaria	Roma	Lazio	donna	30-40	area metropolitana	agricoltore/artigiano/operaio	si	eterosessuale	no	no	NR/ND	no	no	no	no	si	si	si	no	si	1 partner	no	no	no	no	no	no	no	no	no	no
1189	46	A.O. Sant'Andrea	A. Universitaria	Roma	Lazio	maschio	>40	area rurale/altro/NR	pensionato	no	eterosessuale	no	si	NR/ND	no	no	no	no	no		no	no	no	no partner		no	no	no	no	no	no	no	no	no
1190	46	A.O. Sant'Andrea	A. Universitaria	Roma	Lazio	maschio	30-40	area urbana	dirigente/prof medica/impiegato/NR	no	omo/bisex	no	no	NR/ND	no	no	no	no	no		si	si	si	più partner	no	no	no	no	no	no	no	no	no	no
1191	46	A.O. Sant'Andrea	A. Universitaria	Roma	Lazio	donna	>40	area metropolitana	agricoltore/artigiano/operaio	no	eterosessuale	no	si	200-499	no	no	no	no	si	si	si	no	si	1 partner	no	no	no	si	no	no	no	no	no	no
1192	46	A.O. Sant'Andrea	A. Universitaria	Roma	Lazio	maschio	>40	area metropolitana	dirigente/prof medica/impiegato/NR	no	eterosessuale	no	si	200-499	no	no	no	no	no		si	si	si	1 partner	no	no	no	no	no	no	no	no	no	no
1193	46	A.O. Sant'Andrea	A. Universitaria	Roma	Lazio	maschio	>40	area metropolitana	agricoltore/artigiano/operaio	no	omo/bisex	no	si	500+	no	no	no	no	si	si	si	si	si	più partner	no	no	no	no	no	no	no	no	no	no
1194	46	A.O. Sant'Andrea	A. Universitaria	Roma	Lazio	donna	>40	area urbana	senza attività	no	indeterminato/altro/NR	no	si	NR/ND	si	no	no	no	si	no	no	no	si	1 partner	no	no	no	no	no	no	no	no	no	no
1195	46	A.O. Sant'Andrea	A. Universitaria	Roma	Lazio	transgender	30-40	area metropolitana	dirigente/prof medica/impiegato/NR	no	omo/bisex	no	si	500+	no	no	no	si	no		no	si	si	più partner	no	no	no	si	no	no	no	no	no	no
1196	46	A.O. Sant'Andrea	A. Universitaria	Roma	Lazio	maschio	30-40	area metropolitana	dirigente/prof medica/impiegato/NR	no	omo/bisex	no	si	500+	no	no	si	no	no		no	si	si	1 partner	no	si	si	si	si	si	si	si	no	no
1197	46	A.O. Sant'Andrea	A. Universitaria	Roma	Lazio	maschio	>40	area urbana	pensionato	no	eterosessuale	no	si	NR/ND	no	no	si	no	si	no	si	no	si	1 partner	no	no	no	no	no	no	no	no	no	no
1198	46	A.O. Sant'Andrea	A. Universitaria	Roma	Lazio	maschio	30-40	area metropolitana	dirigente/prof medica/impiegato/NR	si	omo/bisex	no	si	NR/ND	no	no	no	no	no		si	si	si	più partner	no	si	si	si	no	no	no	si	no	no
1199	502	INMI "L. Spallanzani"	IRCCS	Roma	Lazio	maschio	>40	area rurale/altro/NR	agricoltore/artigiano/operaio	no	omo/bisex	no	si	500+	no	si	no	no	si	no	si	no	si	1 partner	no	si	si	si	no	si	si	no	no	no
1200	502	INMI "L. Spallanzani"	IRCCS	Roma	Lazio	maschio	>40	area metropolitana	pensionato	no	indeterminato/altro/NR	no	no	NR/ND	no	no	no	no	no		no	no	no	no partner		si	si	no	no	no	no	no	no	no
1201	502	INMI "L. Spallanzani"	IRCCS	Roma	Lazio	maschio	>40	area metropolitana	pensionato	no	omo/bisex	no	no	200-499	si	no	no	no	no		no	si	no	no partner		no	no	no	no	no	no	no	no	no
1202	502	INMI "L. Spallanzani"	IRCCS	Roma	Lazio	maschio	>40	area metropolitana	pensionato	no	droghe v.e.	si	si	500+	no	si	no	no	no		no	si	si	più partner	no	no	no	no	no	no	si	no	no	no
1203	502	INMI "L. Spallanzani"	IRCCS	Roma	Lazio	maschio	>40	area metropolitana	pensionato	no	eterosessuale	no	si	200-499	no	no	no	no	no		no	si	si	1 partner	si	no	no	no	no	no	no	no	no	no
1204	502	INMI "L. Spallanzani"	IRCCS	Roma	Lazio	maschio	>40	area metropolitana	agricoltore/artigiano/operaio	no	omo/bisex	si	si	500+	no	no	si	si	no		no	si	si	più partner	no	no	no	no	no	no	no	no	no	no
1205	502	INMI "L. Spallanzani"	IRCCS	Roma	Lazio	maschio	30-40	area metropolitana	dirigente/prof medica/impiegato/NR	no	omo/bisex	no	si	<200	no	no	no	si	si	no	si	si	si	1 partner	no	no	no	no	no	no	si	no	no	no
1206	502	INMI "L. Spallanzani"	IRCCS	Roma	Lazio	donna	30-40	area metropolitana	senza attività	no	eterosessuale	si	si	500+	no	no	no	si	si	no	no	si	si	1 partner	no	no	no	si	no	no	no	no	no	no
1207	502	INMI "L. Spallanzani"	IRCCS	Roma	Lazio	donna	30-40	area metropolitana	dirigente/prof medica/impiegato/NR	no	droghe v.e.	no	si	200-499	no	si	no	no	no		no	si	no	no partner		no	no	no	no	no	no	no	no	no
1208	502	INMI "L. Spallanzani"	IRCCS	Roma	Lazio	donna	30-40	area urbana	dirigente/prof medica/impiegato/NR	no	eterosessuale	no	si	500+	no	no	no	no	no		no	no	no	no partner		no	no	no	no	no	no	no	no	no
1209	502	INMI "L. Spallanzani"	IRCCS	Roma	Lazio	donna	>40	area metropolitana	senza attività	no	droghe v.e.	no	si	200-499	no	si	no	no	no		no	si	no	no partner		no	no	no	no	no	no	no	no	no
1210	502	INMI "L. Spallanzani"	IRCCS	Roma	Lazio	maschio	>40	area metropolitana	dirigente/prof medica/impiegato/NR	no	eterosessuale	no	si	500+	no	no	no	no	si	si	si	no	si	1 partner	no	no	no	si	si	no	no	no	no	no
1211	502	INMI "L. Spallanzani"	IRCCS	Roma	Lazio	maschio	>40	area urbana	senza attività	no	omo/bisex	no	si	200-499	no	no	no	no	no		no	si	no	no partner		no	no	no	no	no	no	no	no	no
1212	502	INMI "L. Spallanzani"	IRCCS	Roma	Lazio	maschio	30-40	area metropolitana	dirigente/prof medica/impiegato/NR	no	eterosessuale	no	si	200-499	no	no	no	no	no		no	si	no	no partner		si	si	no	no	no	no	no	no	no
1213	61	INMI "L. Spallanzani"	IRCCS	Roma	Lazio	maschio	30-40	area metropolitana	dirigente/prof medica/impiegato/NR	si	indeterminato/altro/NR	no	si	NR/ND	no	no	si	no	no		no	no	no	no partner		no	no	si	no	no	no	no	no	no
1214	61	INMI "L. Spallanzani"	IRCCS	Roma	Lazio	maschio	>40	area rurale/altro/NR	dirigente/prof medica/impiegato/NR	no	droghe v.e.	no	si	500+	no	si	no	no	si	no	si	si	si	1 partner	no	si	si	no	no	no	no	no	no	no
1215	61	INMI "L. Spallanzani"	IRCCS	Roma	Lazio	maschio	30-40	area rurale/altro/NR	agricoltore/artigiano/operaio	no	omo/bisex	no	si	500+	no	no	no	no	no		no	si	si	più partner	no	si	si	no	no	no	no	no	no	no
1216	61	INMI "L. Spallanzani"	IRCCS	Roma	Lazio	donna	>40	area metropolitana	dirigente/prof medica/impiegato/NR	no	eterosessuale	no	si	200-499	no	si	no	no	si	si	si	si	si	1 partner	no	no	no	no	no	no	no	no	no	no
1217	61	INMI "L. Spallanzani"	IRCCS	Roma	Lazio	donna	>40	area metropolitana	dirigente/prof medica/impiegato/NR	no	indeterminato/altro/NR	no	si	500+	no	no	no	no	si	si	no	no	si	1 partner	si	si	si	si	no	no	no	no	no	no
1218	61	INMI "L. Spallanzani"	IRCCS	Roma	Lazio	donna	>40	area metropolitana	senza attività	no	droghe v.e.	si	si	500+	no	si	no	no	si	no	no	si	no	no partner		si	si	no	no	no	no	no	no	no
1219	61	INMI "L. Spallanzani"	IRCCS	Roma	Lazio	maschio	>40	area urbana	agricoltore/artigiano/operaio	si	eterosessuale	si	no	200-499	si	si	no	no	si	si	no	no	si	1 partner	no	no	no	si	no	no	no	si	no	no
1220	61	INMI "L. Spallanzani"	IRCCS	Roma	Lazio	maschio	>40	area metropolitana	senza attività	no	droghe v.e.	no	si	NR/ND	no	si	no	no	no		no	si	no	no partner		no	no	si	no	no	no	no	no	no
1221	61	INMI "L. Spallanzani"	IRCCS	Roma	Lazio	maschio	>40	area metropolitana	pensionato	no	indeterminato/altro/NR	no	si	NR/ND	no	no	no	no	si	si	no	no	no	no partner		no	no	si	si	no	no	no	no	no
1222	61	INMI "L. Spallanzani"	IRCCS	Roma	Lazio	maschio	30-40	area metropolitana	senza attività	si	indeterminato/altro/NR	no	si	NR/ND	no	no	no	no	no		si	si	si	più partner	no	si	si	si	no	no	no	no	no	no
1223	61	INMI "L. Spallanzani"	IRCCS	Roma	Lazio	transgender	30-40	area metropolitana	senza attività	si	omo/bisex	no	si	<200	no	no	no	no	no		si	no	si	più partner	no	si	si	si	no	no	no	si	no	no
1224	61	INMI "L. Spallanzani"	IRCCS	Roma	Lazio	maschio	>40	area metropolitana	pensionato	no	omo/bisex	si	no	NR/ND	no	no	no	no	si	no	no	no	no	no partner		si	si	no	no	no	no	no	no	no
1225	61	INMI "L. Spallanzani"	IRCCS	Roma	Lazio	donna	30-40	area rurale/altro/NR	senza attività	no	eterosessuale	no	si	500+	no	no	no	no	si	si	no	si	si	1 partner	si	no	no	si	no	no	no	no	no	no
1226	61	INMI "L. Spallanzani"	IRCCS	Roma	Lazio	maschio	>40	area urbana	agricoltore/artigiano/operaio	no	eterosessuale	no	si	200-499	no	si	no	no	si	si	si	si	si	1 partner	no	no	no	no	no	no	no	no	no	no
1227	61	INMI "L. Spallanzani"	IRCCS	Roma	Lazio	donna	>40	area metropolitana	pensionato	no	eterosessuale	no	si	<200	no	si	no	no	no		no	no	no	no partner		no	no	no	no	no	no	no	no	no
1228	61	INMI "L. Spallanzani"	IRCCS	Roma	Lazio	maschio	>40	area metropolitana	dirigente/prof medica/impiegato/NR	no	omo/bisex	no	si	500+	no	si	no	no	si	no	si	si	si	1 partner	no	no	no	no	no	no	no	no	no	no
1229	61	INMI "L. Spallanzani"	IRCCS	Roma	Lazio	donna	>40	area metropolitana	senza attività	no	indeterminato/altro/NR	no	si	NR/ND	no	no	no	no	si	NR	no	no	si	1 partner	no	no	no	no	no	si	si	no	no	no
1230	61	INMI "L. Spallanzani"	IRCCS	Roma	Lazio	maschio	>40	area metropolitana	agricoltore/artigiano/operaio	no	omo/bisex	no	si	200-499	no	no	no	no	si	no	si	si	si	più partner	no	no	no	no	no	no	no	no	no	no
1231	61	INMI "L. Spallanzani"	IRCCS	Roma	Lazio	maschio	>40	area rurale/altro/NR	agricoltore/artigiano/operaio	no	indeterminato/altro/NR	si	si	<200	si	si	no	si	si	si	si	si	si	più partner	no	no	no	no	no	no	no	no	no	no
1232	61	INMI "L. Spallanzani"	IRCCS	Roma	Lazio	donna	>40	area rurale/altro/NR	dirigente/prof medica/impiegato/NR	no	eterosessuale	si	no	NR/ND	si	si	no	no	no		no	si	no	no partner		no	no	no	no	no	no	no	no	no
1233	61	INMI "L. Spallanzani"	IRCCS	Roma	Lazio	maschio	>40	area metropolitana	agricoltore/artigiano/operaio	no	omo/bisex	no	si	200-499	no	si	si	no	si	si	no	no	si	1 partner	si	no	no	no	no	no	no	no	no	no
1234	61	INMI "L. Spallanzani"	IRCCS	Roma	Lazio	maschio	>40	area metropolitana	agricoltore/artigiano/operaio	no	indeterminato/altro/NR	no	si	500+	no	no	no	no	si	no	no	no	si	1 partner	no	no	no	no	no	no	no	no	no	no
1235	61	INMI "L. Spallanzani"	IRCCS	Roma	Lazio	maschio	>40	area metropolitana	pensionato	no	droghe v.e.	si	si	500+	no	si	si	no	si	no	si	si	si	1 partner	si	si	si	si	no	no	no	no	no	no
1236	61	INMI "L. Spallanzani"	IRCCS	Roma	Lazio	maschio	<30	area metropolitana	dirigente/prof medica/impiegato/NR	no	omo/bisex	si	si	500+	no	no	no	si	si	si	no	no	si	più partner	si	no	no	si	si	no	no	si	no	no
1237	61	INMI "L. Spallanzani"	IRCCS	Roma	Lazio	maschio	>40	area metropolitana	senza attività	si	indeterminato/altro/NR	si	no	<200	si	si	no	no	si	si	no	si	si	1 partner	no	no	no	si	no	si	no	no	no	si
1238	61	INMI "L. Spallanzani"	IRCCS	Roma	Lazio	donna	>40	area rurale/altro/NR	agricoltore/artigiano/operaio	no	eterosessuale	no	si	500+	no	si	no	no	si	si	si	no	si	1 partner	no	no	no	no	no	no	no	no	no	no
1239	61	INMI "L. Spallanzani"	IRCCS	Roma	Lazio	maschio	>40	area metropolitana	agricoltore/artigiano/operaio	si	eterosessuale	no	si	500+	no	si	no	no	si	si	si	si	si	più partner	no	no	no	no	no	no	no	no	no	no
1240	61	INMI "L. Spallanzani"	IRCCS	Roma	Lazio	donna	>40	area metropolitana	agricoltore/artigiano/operaio	no	eterosessuale	no	si	500+	no	si	no	no	si	si	no	no	si	1 partner	si	no	no	si	si	no	no	no	no	no
1241	61	INMI "L. Spallanzani"	IRCCS	Roma	Lazio	donna	>40	area rurale/altro/NR	pensionato	no	eterosessuale	no	si	NR/ND	si	si	no	no	no		si	no	no	no partner		no	no	no	no	no	no	no	no	no
1242	61	INMI "L. Spallanzani"	IRCCS	Roma	Lazio	maschio	>40	area metropolitana	dirigente/prof medica/impiegato/NR	no	eterosessuale	no	si	200-499	no	no	no	no	no		no	si	no	no partner		no	no	no	no	no	no	no	no	no
1243	61	INMI "L. Spallanzani"	IRCCS	Roma	Lazio	donna	>40	area metropolitana	dirigente/prof medica/impiegato/NR	no	droghe v.e.	no	si	500+	no	si	no	no	no		si	si	si	1 partner	no	si	si	no	no	no	no	no	no	no
1244	61	INMI "L. Spallanzani"	IRCCS	Roma	Lazio	maschio	>40	area metropolitana	pensionato	si	omo/bisex	no	no	500+	no	no	no	no	si	NR	si	si	si	1 partner	no	no	no	si	no	no	si	no	no	no
1245	61	INMI "L. Spallanzani"	IRCCS	Roma	Lazio	maschio	>40	area metropolitana	dirigente/prof medica/impiegato/NR	no	indeterminato/altro/NR	si	si	500+	no	no	no	si	si	no	si	si	si	1 partner	no	no	no	si	si	no	no	no	no	no
1246	61	INMI "L. Spallanzani"	IRCCS	Roma	Lazio	donna	>40	area metropolitana	agricoltore/artigiano/operaio	no	eterosessuale	si	no	<200	no	no	no	no	no		no	no	no	no partner		no	no	no	no	no	no	no	no	no
1247	61	INMI "L. Spallanzani"	IRCCS	Roma	Lazio	donna	>40	area metropolitana	agricoltore/artigiano/operaio	no	droghe v.e.	si	si	200-499	no	no	no	no	si	si	si	no	no	no partner		no	no	no	no	no	no	no	no	no
1248	61	INMI "L. Spallanzani"	IRCCS	Roma	Lazio	maschio	>40	area metropolitana	pensionato	no	droghe v.e.	no	si	500+	no	si	no	no	si	si	no	no	si	1 partner	si	si	si	no	no	no	no	no	no	no
1249	61	INMI "L. Spallanzani"	IRCCS	Roma	Lazio	donna	>40	area urbana	agricoltore/artigiano/operaio	si	eterosessuale	no	si	500+	no	no	no	si	si	si	si	no	si	1 partner	si	no	no	no	no	no	no	no	no	no
1250	61	INMI "L. Spallanzani"	IRCCS	Roma	Lazio	maschio	>40	area urbana	dirigente/prof medica/impiegato/NR	no	eterosessuale	no	si	<200	no	si	no	no	si	si	no	no	si	1 partner	si	no	no	no	no	no	no	no	no	no
1251	61	INMI "L. Spallanzani"	IRCCS	Roma	Lazio	maschio	>40	area rurale/altro/NR	agricoltore/artigiano/operaio	no	eterosessuale	no	no	NR/ND	no	no	no	no	si	no	no	no	si	1 partner	no	si	si	no	no	no	no	no	no	no
1252	61	INMI "L. Spallanzani"	IRCCS	Roma	Lazio	donna	>40	area metropolitana	agricoltore/artigiano/operaio	si	indeterminato/altro/NR	si	si	NR/ND	no	no	no	no	si	si	si	no	si	1 partner	no	si	si	si	no	no	no	no	no	no
1253	61	INMI "L. Spallanzani"	IRCCS	Roma	Lazio	donna	<30	area metropolitana	dirigente/prof medica/impiegato/NR	no	eterosessuale	no	si	<200	no	no	no	si	no		no	si	si	più partner	si	si	si	si	si	no	no	si	no	no
1254	61	INMI "L. Spallanzani"	IRCCS	Roma	Lazio	maschio	30-40	area metropolitana	agricoltore/artigiano/operaio	no	droghe v.e.	no	si	NR/ND	no	si	no	no	si	si	no	no	si	1 partner	si	no	no	si	no	no	no	si	no	no
1255	61	INMI "L. Spallanzani"	IRCCS	Roma	Lazio	maschio	>40	area rurale/altro/NR	agricoltore/artigiano/operaio	no	droghe v.e.	no	si	NR/ND	no	si	no	no	no		no	no	no	no partner		no	no	no	no	no	no	no	no	no
1256	61	INMI "L. Spallanzani"	IRCCS	Roma	Lazio	donna	>40	area metropolitana	agricoltore/artigiano/operaio	si	eterosessuale	no	si	500+	no	si	no	no	si	si	no	no	si	1 partner	si	no	no	no	no	no	no	no	no	no
1257	61	INMI "L. Spallanzani"	IRCCS	Roma	Lazio	donna	>40	area rurale/altro/NR	agricoltore/artigiano/operaio	no	indeterminato/altro/NR	no	no	200-499	no	no	no	no	no		no	no	no	no partner		no	no	si	no	no	no	si	no	no
1258	61	INMI "L. Spallanzani"	IRCCS	Roma	Lazio	maschio	>40	area metropolitana	senza attività	no	droghe v.e.	no	no	<200	si	si	si	no	no		no	si	si	1 partner	no	no	no	no	no	no	no	no	no	no
1259	61	INMI "L. Spallanzani"	IRCCS	Roma	Lazio	maschio	>40	area metropolitana	senza attività	no	eterosessuale	no	no	NR/ND	no	si	no	no	no		no	si	no	no partner		no	no	no	no	no	no	no	no	no
1260	61	INMI "L. Spallanzani"	IRCCS	Roma	Lazio	maschio	30-40	area metropolitana	agricoltore/artigiano/operaio	no	omo/bisex	si	si	500+	si	si	no	no	si	si	si	si	si	più partner	si	no	no	no	no	no	no	no	no	no
1261	61	INMI "L. Spallanzani"	IRCCS	Roma	Lazio	maschio	>40	area urbana	dirigente/prof medica/impiegato/NR	no	omo/bisex	si	si	500+	no	no	no	no	no		no	si	si	più partner	no	no	no	no	no	no	no	no	no	no
1262	103	INMI "L. Spallanzani"	IRCCS	Roma	Lazio	maschio	>40	area urbana	agricoltore/artigiano/operaio	no	omo/bisex	no	si	500+	no	no	no	no	no		no	si	si	più partner	no	si	si	no	no	no	no	no	no	no
1264	103	INMI "L. Spallanzani"	IRCCS	Roma	Lazio	donna	>40	area rurale/altro/NR	dirigente/prof medica/impiegato/NR	si	eterosessuale	no	si	200-499	no	no	no	no	si	si	si	no	si	1 partner	si	si	si	si	no	no	no	no	no	no
1265	103	INMI "L. Spallanzani"	IRCCS	Roma	Lazio	donna	30-40	area rurale/altro/NR	senza attività	no	droghe v.e.	no	si	200-499	no	si	no	no	si	si	no	no	si	1 partner	si	no	no	no	no	no	no	no	no	no
1266	103	INMI "L. Spallanzani"	IRCCS	Roma	Lazio	maschio	30-40	area metropolitana	dirigente/prof medica/impiegato/NR	si	omo/bisex	no	no	200-499	no	no	no	no	si	si	si	no	si	1 partner	no	si	si	no	si	si	no	no	no	no
1268	103	INMI "L. Spallanzani"	IRCCS	Roma	Lazio	maschio	>40	area metropolitana	dirigente/prof medica/impiegato/NR	no	omo/bisex	si	si	500+	no	no	no	si	no		no	si	no	no partner		no	no	no	no	no	no	no	no	no
1270	103	INMI "L. Spallanzani"	IRCCS	Roma	Lazio	maschio	>40	area metropolitana	dirigente/prof medica/impiegato/NR	no	omo/bisex	no	si	200-499	no	no	no	si	si	si	si	si	si	1 partner	no	no	no	no	no	no	no	no	no	no
1271	103	INMI "L. Spallanzani"	IRCCS	Roma	Lazio	maschio	>40	area metropolitana	senza attività	no	eterosessuale	no	si	500+	no	si	si	no	no		no	no	no	no partner		no	no	no	no	no	no	no	no	no
1273	103	INMI "L. Spallanzani"	IRCCS	Roma	Lazio	maschio	>40	area metropolitana	dirigente/prof medica/impiegato/NR	no	omo/bisex	si	si	500+	no	no	no	no	si	si	no	si	si	1 partner	si	si	si	si	no	no	si	no	no	no
1274	103	INMI "L. Spallanzani"	IRCCS	Roma	Lazio	maschio	>40	area metropolitana	dirigente/prof medica/impiegato/NR	no	indeterminato/altro/NR	si	si	200-499	si	no	no	no	si	si	si	no	no	no partner		si	si	si	no	no	no	no	no	no
1275	103	INMI "L. Spallanzani"	IRCCS	Roma	Lazio	maschio	>40	area metropolitana	dirigente/prof medica/impiegato/NR	no	omo/bisex	no	si	500+	no	no	no	si	si	no	si	si	no	no partner		si	si	si	si	no	si	no	no	no
1277	501	INMI "L. Spallanzani"	IRCCS	Roma	Lazio	maschio	>40	area rurale/altro/NR	agricoltore/artigiano/operaio	no	indeterminato/altro/NR	no	no	<200	no	no	no	no	si	no	no	no	no	no partner		no	no	si	no	no	no	no	si	si
1278	501	INMI "L. Spallanzani"	IRCCS	Roma	Lazio	maschio	>40	area metropolitana	dirigente/prof medica/impiegato/NR	no	eterosessuale	no	si	500+	no	si	no	no	si	no	no	no	si	1 partner	no	no	no	no	no	no	no	no	no	no
1279	501	INMI "L. Spallanzani"	IRCCS	Roma	Lazio	maschio	>40	area metropolitana	agricoltore/artigiano/operaio	no	eterosessuale	si	si	200-499	no	no	no	no	si	no	no	si	si	1 partner	si	si	si	si	si	no	no	si	no	no
1280	501	INMI "L. Spallanzani"	IRCCS	Roma	Lazio	maschio	>40	area metropolitana	dirigente/prof medica/impiegato/NR	si	omo/bisex	si	no	500+	no	no	no	no	si	no	si	no	si	1 partner	no	no	no	no	no	no	si	no	no	no
1281	501	INMI "L. Spallanzani"	IRCCS	Roma	Lazio	maschio	>40	area metropolitana	pensionato	no	droghe v.e.	si	si	<200	no	si	no	no	si	si	si	no	no	no partner		no	no	no	no	no	no	no	no	no
1282	501	INMI "L. Spallanzani"	IRCCS	Roma	Lazio	maschio	>40	area metropolitana	pensionato	no	indeterminato/altro/NR	no	no	NR/ND	no	no	no	no	si	no	si	si	no	no partner		no	no	no	no	no	si	si	no	no
1283	501	INMI "L. Spallanzani"	IRCCS	Roma	Lazio	maschio	>40	area metropolitana	pensionato	no	eterosessuale	si	si	500+	no	si	no	no	si	no	no	no	no	no partner		no	no	no	no	no	no	si	no	no
1284	501	INMI "L. Spallanzani"	IRCCS	Roma	Lazio	maschio	30-40	area urbana	dirigente/prof medica/impiegato/NR	no	omo/bisex	si	si	500+	no	no	no	no	no		si	si	si	più partner	no	no	no	no	no	no	no	no	no	no
1285	501	INMI "L. Spallanzani"	IRCCS	Roma	Lazio	transgender	30-40	area metropolitana	senza attività	no	omo/bisex	no	no	500+	no	no	no	no	no		no	si	si	più partner	si	no	no	no	si	no	no	si	no	no
1286	501	INMI "L. Spallanzani"	IRCCS	Roma	Lazio	maschio	>40	area rurale/altro/NR	pensionato	no	eterosessuale	no	si	NR/ND	no	no	no	no	no		no	si	si	1 partner	no	no	no	no	no	no	no	no	no	no
1287	501	INMI "L. Spallanzani"	IRCCS	Roma	Lazio	maschio	>40	area metropolitana	dirigente/prof medica/impiegato/NR	no	eterosessuale	si	si	200-499	no	no	no	no	si	si	si	si	si	più partner	no	no	no	no	si	no	no	no	no	no
1288	501	INMI "L. Spallanzani"	IRCCS	Roma	Lazio	donna	>40	area rurale/altro/NR	agricoltore/artigiano/operaio	no	eterosessuale	no	si	200-499	no	no	no	no	no		no	no	no	no partner		si	si	si	no	no	no	no	no	no
1289	501	INMI "L. Spallanzani"	IRCCS	Roma	Lazio	maschio	30-40	area metropolitana	senza attività	no	omo/bisex	no	si	200-499	no	no	no	si	si	no	si	si	si	1 partner	no	no	no	no	no	no	no	no	no	no
1290	501	INMI "L. Spallanzani"	IRCCS	Roma	Lazio	maschio	>40	area metropolitana	agricoltore/artigiano/operaio	no	omo/bisex	no	si	500+	no	no	no	no	si	no	si	si	si	più partner	no	si	si	no	no	no	no	no	no	no
1291	501	INMI "L. Spallanzani"	IRCCS	Roma	Lazio	maschio	>40	area metropolitana	pensionato	no	indeterminato/altro/NR	no	si	<200	no	no	no	no	no		no	no	no	no partner		no	no	no	no	no	no	no	no	no
1292	501	INMI "L. Spallanzani"	IRCCS	Roma	Lazio	maschio	>40	area urbana	senza attività	no	eterosessuale	no	si	200-499	si	no	no	no	no		no	si	no	no partner		no	no	no	no	no	no	no	no	no
1293	501	INMI "L. Spallanzani"	IRCCS	Roma	Lazio	maschio	<30	area metropolitana	senza attività	no	omo/bisex	no	no	200-499	no	no	no	si	si	si	si	si	si	1 partner	no	si	si	no	no	no	no	no	no	no
1294	501	INMI "L. Spallanzani"	IRCCS	Roma	Lazio	maschio	>40	area metropolitana	dirigente/prof medica/impiegato/NR	no	omo/bisex	no	no	500+	no	no	no	no	no		no	si	si	1 partner	no	no	no	no	no	no	no	no	no	no
1295	501	INMI "L. Spallanzani"	IRCCS	Roma	Lazio	maschio	>40	area metropolitana	pensionato	no	eterosessuale	no	no	500+	no	no	no	no	no		no	si	si	1 partner	no	no	no	no	no	no	no	no	no	no
1296	501	INMI "L. Spallanzani"	IRCCS	Roma	Lazio	maschio	>40	area metropolitana	agricoltore/artigiano/operaio	si	droghe v.e.	no	si	<200	no	si	si	no	si	no	si	si	si	più partner	no	no	no	no	no	no	no	no	no	no
1297	501	INMI "L. Spallanzani"	IRCCS	Roma	Lazio	maschio	>40	area metropolitana	dirigente/prof medica/impiegato/NR	si	omo/bisex	no	si	500+	no	no	no	no	si	si	no	si	si	1 partner	si	no	no	no	no	no	no	no	no	no
1298	501	INMI "L. Spallanzani"	IRCCS	Roma	Lazio	donna	30-40	area metropolitana	senza attività	no	eterosessuale	si	si	NR/ND	no	no	no	no	si	no	no	no	si	1 partner	si	no	no	no	no	no	no	no	no	no
1299	501	INMI "L. Spallanzani"	IRCCS	Roma	Lazio	transgender	<30	area metropolitana	senza attività	no	omo/bisex	no	si	NR/ND	no	no	no	no	si	si	si	si	si	più partner	no	no	no	no	no	no	no	no	no	no
1300	500	INMI "L. Spallanzani"	IRCCS	Roma	Lazio	maschio	>40	area metropolitana	agricoltore/artigiano/operaio	si	omo/bisex	no	si	500+	no	no	no	no	no		no	si	si	più partner	no	si	si	no	si	si	si	si	no	no
1301	500	INMI "L. Spallanzani"	IRCCS	Roma	Lazio	maschio	<30	area metropolitana	dirigente/prof medica/impiegato/NR	si	omo/bisex	no	si	500+	no	no	no	no	si	si	si	no	si	1 partner	no	si	si	no	si	si	si	si	si	no
1302	500	INMI "L. Spallanzani"	IRCCS	Roma	Lazio	maschio	>40	area metropolitana	dirigente/prof medica/impiegato/NR	no	eterosessuale	no	si	200-499	no	no	no	si	si	si	si	no	si	più partner	si	no	no	no	no	no	no	no	no	no
1303	500	INMI "L. Spallanzani"	IRCCS	Roma	Lazio	maschio	>40	area metropolitana	pensionato	no	eterosessuale	no	si	500+	no	no	si	no	si	si	si	no	si	1 partner	no	no	no	no	no	no	no	no	no	no
1304	500	INMI "L. Spallanzani"	IRCCS	Roma	Lazio	maschio	>40	area metropolitana	dirigente/prof medica/impiegato/NR	no	omo/bisex	no	si	500+	no	no	no	no	no		no	si	si	più partner	no	si	si	no	si	no	si	no	no	no
1305	500	INMI "L. Spallanzani"	IRCCS	Roma	Lazio	donna	30-40	area metropolitana	dirigente/prof medica/impiegato/NR	no	eterosessuale	no	si	500+	no	no	no	no	no		no	no	no	no partner		si	si	no	no	no	si	no	no	no
1306	500	INMI "L. Spallanzani"	IRCCS	Roma	Lazio	donna	30-40	area metropolitana	agricoltore/artigiano/operaio	no	droghe v.e.	no	si	500+	no	si	no	no	si	si	si	no	si	1 partner	no	si	si	no	si	no	si	si	no	no
1307	500	INMI "L. Spallanzani"	IRCCS	Roma	Lazio	maschio	>40	area metropolitana	dirigente/prof medica/impiegato/NR	no	omo/bisex	no	si	200-499	no	no	no	si	si	si	si	no	no	no partner		no	no	no	no	no	no	no	no	no
1308	500	INMI "L. Spallanzani"	IRCCS	Roma	Lazio	transgender	30-40	area metropolitana	senza attività	no	omo/bisex	no	si	500+	no	no	no	si	no		no	no	si	più partner	si	si	si	no	no	no	si	si	no	no
1309	500	INMI "L. Spallanzani"	IRCCS	Roma	Lazio	donna	30-40	area metropolitana	senza attività	no	eterosessuale	no	si	500+	no	no	no	no	si	no	no	no	si	1 partner	si	no	no	no	no	no	no	no	no	no
1310	500	INMI "L. Spallanzani"	IRCCS	Roma	Lazio	donna	30-40	area metropolitana	dirigente/prof medica/impiegato/NR	no	eterosessuale	si	si	200-499	no	no	no	no	si	si	si	no	si	1 partner	no	si	si	no	no	no	no	no	no	no
1311	500	INMI "L. Spallanzani"	IRCCS	Roma	Lazio	maschio	>40	area metropolitana	pensionato	no	droghe v.e.	si	no	200-499	no	si	no	no	si	si	si	no	si	1 partner	no	no	no	no	no	no	no	no	no	no
1312	500	INMI "L. Spallanzani"	IRCCS	Roma	Lazio	donna	>40	area metropolitana	senza attività	no	omo/bisex	no	si	500+	no	si	no	no	si	si	si	no	si	1 partner	no	no	no	no	no	no	no	no	no	no
1313	500	INMI "L. Spallanzani"	IRCCS	Roma	Lazio	maschio	30-40	area metropolitana	agricoltore/artigiano/operaio	no	omo/bisex	no	si	500+	no	no	no	no	si	si	si	no	si	1 partner	no	si	si	no	si	no	no	no	no	no
1314	500	INMI "L. Spallanzani"	IRCCS	Roma	Lazio	maschio	>40	area metropolitana	pensionato	no	omo/bisex	no	si	500+	no	no	no	no	no		no	no	no	no partner		no	no	no	no	no	no	no	no	no
1315	500	INMI "L. Spallanzani"	IRCCS	Roma	Lazio	maschio	>40	area metropolitana	pensionato	no	omo/bisex	no	si	500+	no	no	no	no	no		no	no	no	no partner		no	no	no	no	no	no	no	no	no
1316	500	INMI "L. Spallanzani"	IRCCS	Roma	Lazio	donna	>40	area metropolitana	agricoltore/artigiano/operaio	no	eterosessuale	no	si	500+	no	si	no	no	no		no	si	no	no partner		si	si	no	si	no	si	no	no	no
1317	500	INMI "L. Spallanzani"	IRCCS	Roma	Lazio	maschio	30-40	area metropolitana	dirigente/prof medica/impiegato/NR	no	omo/bisex	no	si	500+	no	no	no	no	no		no	si	si	1 partner	no	si	si	no	si	no	no	no	no	no
1318	500	INMI "L. Spallanzani"	IRCCS	Roma	Lazio	donna	<30	area metropolitana	senza attività	no	indeterminato/altro/NR	no	si	500+	no	no	no	no	no		no	si	no	no partner		si	si	no	no	no	no	no	no	no
1319	500	INMI "L. Spallanzani"	IRCCS	Roma	Lazio	maschio	>40	area metropolitana	senza attività	no	omo/bisex	no	si	500+	no	no	no	no	no		no	si	si	1 partner	no	si	si	no	no	no	no	si	no	no
1320	500	INMI "L. Spallanzani"	IRCCS	Roma	Lazio	donna	30-40	area metropolitana	senza attività	no	eterosessuale	no	si	500+	no	no	no	no	no		no	no	no	no partner		no	no	no	no	no	no	no	no	no
1321	500	INMI "L. Spallanzani"	IRCCS	Roma	Lazio	maschio	30-40	area metropolitana	senza attività	no	droghe v.e.	no	si	200-499	no	si	no	no	si	si	si	no	si	1 partner	no	no	no	no	no	no	no	no	no	no
1322	500	INMI "L. Spallanzani"	IRCCS	Roma	Lazio	maschio	>40	area urbana	agricoltore/artigiano/operaio	no	eterosessuale	no	no	500+	no	no	no	no	no		no	si	no	no partner		no	no	no	no	no	no	no	no	no
1323	500	INMI "L. Spallanzani"	IRCCS	Roma	Lazio	donna	>40	area urbana	dirigente/prof medica/impiegato/NR	no	eterosessuale	no	si	500+	no	no	no	no	no		no	no	no	no partner		si	si	si	no	no	no	no	no	no
1324	500	INMI "L. Spallanzani"	IRCCS	Roma	Lazio	maschio	>40	area metropolitana	agricoltore/artigiano/operaio	no	omo/bisex	no	si	500+	no	no	no	no	no		no	si	si	1 partner	no	si	si	no	no	no	no	no	si	no
1325	500	INMI "L. Spallanzani"	IRCCS	Roma	Lazio	maschio	>40	area metropolitana	pensionato	no	omo/bisex	no	si	500+	no	no	no	no	no		no	si	no	no partner		si	si	no	no	no	no	no	no	no
1326	605	Ospedale San Raffaele	IRCCS	Milano	Lombardia	maschio	>40	area metropolitana	agricoltore/artigiano/operaio	si	indeterminato/altro/NR	no	no	<200	no	no	no	no	si	no	si	si	si	1 partner	no	no	no	no	no	no	no	no	no	no
1327	605	Ospedale San Raffaele	IRCCS	Milano	Lombardia	maschio	>40	area urbana	dirigente/prof medica/impiegato/NR	si	droghe v.e.	si	no	500+	no	si	no	no	no		no	no	no	no partner		no	no	si	no	no	si	no	no	no
1328	605	Ospedale San Raffaele	IRCCS	Milano	Lombardia	donna	30-40	area metropolitana	agricoltore/artigiano/operaio	no	eterosessuale	no	si	500+	no	no	no	no	si	no	no	no	si	1 partner	si	si	si	no	no	no	no	no	no	no
1329	605	Ospedale San Raffaele	IRCCS	Milano	Lombardia	maschio	>40	area metropolitana	agricoltore/artigiano/operaio	no	omo/bisex	no	si	200-499	no	no	no	no	no		no	si	si	più partner	no	no	no	no	no	no	no	no	no	no
1330	605	Ospedale San Raffaele	IRCCS	Milano	Lombardia	maschio	>40	area metropolitana	pensionato	si	omo/bisex	no	si	500+	no	no	no	no	si	no	no	no	no	no partner		no	no	no	no	no	no	no	no	no
1332	605	Ospedale San Raffaele	IRCCS	Milano	Lombardia	maschio	>40	area metropolitana	pensionato	no	omo/bisex	no	si	200-499	no	no	no	no	si	no	si	no	si	1 partner	no	no	no	no	no	no	no	no	no	no
1333	605	Ospedale San Raffaele	IRCCS	Milano	Lombardia	maschio	30-40	area metropolitana	dirigente/prof medica/impiegato/NR	si	omo/bisex	si	si	500+	no	no	no	no	no		no	si	si	1 partner	no	no	no	no	no	no	no	no	no	no
1334	605	Ospedale San Raffaele	IRCCS	Milano	Lombardia	maschio	>40	area urbana	dirigente/prof medica/impiegato/NR	no	omo/bisex	si	si	500+	no	no	no	no	si	si	si	si	si	1 partner	no	no	no	no	no	no	no	no	no	no
1335	605	Ospedale San Raffaele	IRCCS	Milano	Lombardia	maschio	>40	area urbana	senza attività	no	droghe v.e.	no	si	500+	no	si	si	si	si	si	si	si	si	1 partner	si	si	si	si	no	no	si	si	no	no
1336	605	Ospedale San Raffaele	IRCCS	Milano	Lombardia	maschio	30-40	area urbana	agricoltore/artigiano/operaio	no	omo/bisex	no	si	200-499	no	no	no	no	no		no	si	si	1 partner	no	no	no	no	no	no	no	no	no	no
1337	605	Ospedale San Raffaele	IRCCS	Milano	Lombardia	maschio	>40	area rurale/altro/NR	agricoltore/artigiano/operaio	no	eterosessuale	si	si	200-499	no	no	no	no	si	si	no	no	si	1 partner	si	no	no	no	no	no	si	no	no	no
1338	605	Ospedale San Raffaele	IRCCS	Milano	Lombardia	donna	>40	area metropolitana	dirigente/prof medica/impiegato/NR	no	omo/bisex	no	si	500+	no	no	no	no	si	no	no	no	si	1 partner	si	si	si	no	no	no	no	no	no	no
1339	605	Ospedale San Raffaele	IRCCS	Milano	Lombardia	donna	>40	area rurale/altro/NR	senza attività	no	indeterminato/altro/NR	no	no	500+	no	no	no	no	si	si	si	no	si	1 partner	no	si	si	si	no	no	no	no	no	no
1340	605	Ospedale San Raffaele	IRCCS	Milano	Lombardia	maschio	>40	area rurale/altro/NR	pensionato	no	indeterminato/altro/NR	no	no	200-499	no	no	no	no	si	si	si	no	si	1 partner	no	si	si	si	no	no	no	no	no	no
1341	605	Ospedale San Raffaele	IRCCS	Milano	Lombardia	maschio	>40	area urbana	agricoltore/artigiano/operaio	no	omo/bisex	no	si	200-499	no	no	no	no	si	si	si	no	si	1 partner	no	no	no	no	no	no	no	no	no	no
1343	605	Ospedale San Raffaele	IRCCS	Milano	Lombardia	maschio	>40	area metropolitana	dirigente/prof medica/impiegato/NR	no	omo/bisex	no	si	500+	no	si	no	no	no		no	si	si	1 partner	no	si	si	si	no	no	no	si	no	no
1344	605	Ospedale San Raffaele	IRCCS	Milano	Lombardia	donna	>40	area urbana	agricoltore/artigiano/operaio	no	omo/bisex	no	no	200-499	no	no	no	no	no		si	si	si	più partner	no	no	no	no	si	no	si	si	no	no
1345	605	Ospedale San Raffaele	IRCCS	Milano	Lombardia	donna	>40	area metropolitana	dirigente/prof medica/impiegato/NR	no	droghe v.e.	no	si	200-499	no	no	no	no	si	si	si	no	si	1 partner	no	si	si	no	no	no	si	no	no	no
1348	605	Ospedale San Raffaele	IRCCS	Milano	Lombardia	maschio	>40	area metropolitana	agricoltore/artigiano/operaio	si	eterosessuale	si	si	500+	no	no	si	no	si	no	no	si	si	1 partner	si	si	si	si	no	no	si	no	no	no
1350	605	Ospedale San Raffaele	IRCCS	Milano	Lombardia	maschio	>40	area metropolitana	dirigente/prof medica/impiegato/NR	no	omo/bisex	no	si	500+	no	no	no	no	si	si	si	si	si	1 partner	no	si	si	no	no	no	no	si	no	no
1352	605	Ospedale San Raffaele	IRCCS	Milano	Lombardia	maschio	30-40	area metropolitana	dirigente/prof medica/impiegato/NR	no	omo/bisex	si	si	500+	no	no	no	si	no		no	si	si	1 partner	no	si	si	no	no	no	no	no	no	no
1353	605	Ospedale San Raffaele	IRCCS	Milano	Lombardia	maschio	>40	area urbana	dirigente/prof medica/impiegato/NR	no	omo/bisex	si	si	<200	no	no	no	no	si	no	si	si	si	1 partner	no	si	si	no	no	si	si	no	no	no
1355	610	Ospedale San Raffaele	IRCCS	Milano	Lombardia	maschio	>40	area metropolitana	agricoltore/artigiano/operaio	no	omo/bisex	no	si	200-499	no	no	no	no	no		no	si	no	no partner		si	si	no	no	no	no	no	no	no
1356	610	Ospedale San Raffaele	IRCCS	Milano	Lombardia	maschio	>40	area metropolitana	agricoltore/artigiano/operaio	si	omo/bisex	no	si	500+	no	no	no	no	no		no	si	si	1 partner	no	no	no	no	no	no	no	no	no	no
1357	610	Ospedale San Raffaele	IRCCS	Milano	Lombardia	maschio	>40	area metropolitana	agricoltore/artigiano/operaio	no	omo/bisex	si	si	500+	no	no	no	no	si	no	si	si	si	1 partner	si	si	si	no	no	no	no	si	no	no
1358	608	Ospedale San Raffaele	IRCCS	Milano	Lombardia	maschio	30-40	area metropolitana	dirigente/prof medica/impiegato/NR	no	indeterminato/altro/NR	no	si	500+	no	no	no	no	no		no	si	si	più partner	si	no	no	no	no	no	no	no	no	no
1359	608	Ospedale San Raffaele	IRCCS	Milano	Lombardia	donna	>40	area metropolitana	dirigente/prof medica/impiegato/NR	no	droghe v.e.	no	si	500+	no	si	no	no	no		no	si	no	no partner		no	no	no	no	no	si	no	no	no
1360	608	Ospedale San Raffaele	IRCCS	Milano	Lombardia	maschio	>40	area metropolitana	dirigente/prof medica/impiegato/NR	no	indeterminato/altro/NR	no	si	500+	no	no	no	no	si	si	no	no	no	no partner		no	no	no	no	no	si	no	no	no
1361	608	Ospedale San Raffaele	IRCCS	Milano	Lombardia	maschio	>40	area metropolitana	agricoltore/artigiano/operaio	no	droghe v.e.	no	si	500+	no	si	no	no	si	no	si	si	si	1 partner	no	no	no	si	no	no	si	no	no	no
1362	608	Ospedale San Raffaele	IRCCS	Milano	Lombardia	maschio	>40	area metropolitana	agricoltore/artigiano/operaio	si	droghe v.e.	no	si	<200	no	si	si	no	no		no	si	si	1 partner	no	no	no	no	no	no	no	no	no	no
1363	606	Ospedale San Raffaele	IRCCS	Milano	Lombardia	donna	>40	area metropolitana	dirigente/prof medica/impiegato/NR	no	droghe v.e.	no	si	200-499	no	no	si	no	no		no	no	no	no partner		no	no	no	no	no	no	no	no	no
1365	606	Ospedale San Raffaele	IRCCS	Milano	Lombardia	maschio	>40	area metropolitana	pensionato	no	omo/bisex	no	si	500+	no	si	si	no	no		no	no	no	no partner		no	no	no	no	no	no	no	no	no
1366	606	Ospedale San Raffaele	IRCCS	Milano	Lombardia	maschio	>40	area metropolitana	dirigente/prof medica/impiegato/NR	no	omo/bisex	si	si	500+	no	no	no	no	no		no	si	si	più partner	no	no	no	no	si	no	no	no	no	no
1367	606	Ospedale San Raffaele	IRCCS	Milano	Lombardia	maschio	>40	area metropolitana	agricoltore/artigiano/operaio	no	eterosessuale	no	si	500+	no	no	no	no	si	no	si	no	si	1 partner	no	no	no	si	no	no	no	no	no	no
1368	606	Ospedale San Raffaele	IRCCS	Milano	Lombardia	maschio	>40	area metropolitana	pensionato	si	omo/bisex	si	si	200-499	no	no	no	no	no		no	si	si	più partner	no	no	no	no	no	no	no	no	no	no
1369	606	Ospedale San Raffaele	IRCCS	Milano	Lombardia	maschio	>40	area urbana	dirigente/prof medica/impiegato/NR	no	omo/bisex	no	si	NR/ND	no	no	no	no	no		no	no	no	no partner		no	no	no	no	no	no	no	no	no
1370	606	Ospedale San Raffaele	IRCCS	Milano	Lombardia	maschio	>40	area metropolitana	pensionato	no	omo/bisex	no	si	500+	no	no	no	no	no		no	si	si	1 partner	no	no	no	no	no	no	no	no	no	no
1371	606	Ospedale San Raffaele	IRCCS	Milano	Lombardia	maschio	<30	area rurale/altro/NR	agricoltore/artigiano/operaio	no	omo/bisex	no	si	NR/ND	no	no	no	si	no		si	si	si	più partner	si	no	no	no	no	no	si	no	no	no
1372	602	Ospedale San Raffaele	IRCCS	Milano	Lombardia	donna	>40	area metropolitana	dirigente/prof medica/impiegato/NR	no	indeterminato/altro/NR	si	si	200-499	no	no	no	no	no		no	no	no	no partner		si	si	si	si	no	no	no	no	no
1373	602	Ospedale San Raffaele	IRCCS	Milano	Lombardia	maschio	>40	area urbana	agricoltore/artigiano/operaio	no	eterosessuale	no	si	200-499	no	no	no	no	si	si	si	no	no	no partner		si	si	no	no	no	no	no	no	no
1374	602	Ospedale San Raffaele	IRCCS	Milano	Lombardia	maschio	30-40	area metropolitana	dirigente/prof medica/impiegato/NR	no	omo/bisex	no	si	500+	no	no	no	si	si	no	no	si	si	più partner	si	si	si	no	no	no	no	si	no	no
1375	602	Ospedale San Raffaele	IRCCS	Milano	Lombardia	maschio	>40	area metropolitana	agricoltore/artigiano/operaio	si	omo/bisex	no	si	500+	no	no	no	si	no		no	no	si	più partner	si	no	no	no	no	no	no	no	no	no
1376	602	Ospedale San Raffaele	IRCCS	Milano	Lombardia	maschio	30-40	area urbana	senza attività	no	omo/bisex	no	si	500+	no	no	no	no	no		si	si	no	no partner		no	no	no	no	no	no	no	no	no
1377	602	Ospedale San Raffaele	IRCCS	Milano	Lombardia	maschio	>40	area metropolitana	agricoltore/artigiano/operaio	no	indeterminato/altro/NR	no	si	200-499	no	si	si	no	si	si	si	si	si	1 partner	no	no	no	no	no	no	no	no	no	no
1378	602	Ospedale San Raffaele	IRCCS	Milano	Lombardia	donna	>40	area metropolitana	dirigente/prof medica/impiegato/NR	no	indeterminato/altro/NR	si	si	500+	no	si	no	no	si	si	si	no	no	no partner		no	no	no	no	no	si	no	no	no
1379	602	Ospedale San Raffaele	IRCCS	Milano	Lombardia	maschio	>40	area metropolitana	agricoltore/artigiano/operaio	no	droghe v.e.	no	si	500+	no	no	no	no	si	si	si	si	si	più partner	no	no	no	si	no	no	si	no	no	no
1380	602	Ospedale San Raffaele	IRCCS	Milano	Lombardia	maschio	<30	area metropolitana	senza attività	no	eterosessuale	no	si	500+	no	no	no	no	si	si	si	si	si	1 partner	no	no	no	no	no	no	no	no	no	no
1381	602	Ospedale San Raffaele	IRCCS	Milano	Lombardia	maschio	>40	area metropolitana	agricoltore/artigiano/operaio	no	omo/bisex	si	si	500+	no	no	no	si	no		si	si	si	più partner	si	no	no	no	no	no	no	no	no	no
1382	602	Ospedale San Raffaele	IRCCS	Milano	Lombardia	maschio	>40	area urbana	dirigente/prof medica/impiegato/NR	no	eterosessuale	no	si	500+	no	no	no	no	si	si	si	no	no	no partner		no	no	no	no	no	no	no	no	no
1383	601	Ospedale San Raffaele	IRCCS	Milano	Lombardia	maschio	30-40	area metropolitana	senza attività	si	omo/bisex	si	si	200-499	si	no	no	si	si	no	si	no	si	1 partner	si	si	si	si	si	si	no	no	no	no
1384	601	Ospedale San Raffaele	IRCCS	Milano	Lombardia	maschio	30-40	area metropolitana	agricoltore/artigiano/operaio	no	omo/bisex	no	si	500+	no	no	no	no	si	no	no	si	si	1 partner	si	no	no	no	no	no	si	no	no	no
1385	601	Ospedale San Raffaele	IRCCS	Milano	Lombardia	maschio	>40	area metropolitana	dirigente/prof medica/impiegato/NR	no	omo/bisex	si	no	500+	no	no	no	no	no		no	si	no	no partner		no	no	no	no	no	no	si	no	no
1386	601	Ospedale San Raffaele	IRCCS	Milano	Lombardia	maschio	>40	area metropolitana	senza attività	no	omo/bisex	si	si	500+	no	no	no	si	no		no	si	si	1 partner	no	no	no	no	no	no	no	no	no	no
1387	601	Ospedale San Raffaele	IRCCS	Milano	Lombardia	maschio	30-40	area metropolitana	dirigente/prof medica/impiegato/NR	no	omo/bisex	no	si	200-499	no	no	no	si	no		no	no	si	più partner	no	si	si	no	no	no	no	no	no	no
1388	604	Ospedale San Raffaele	IRCCS	Milano	Lombardia	maschio	>40	area metropolitana	agricoltore/artigiano/operaio	no	indeterminato/altro/NR	no	si	500+	no	no	no	no	no		no	si	si	1 partner	no	si	si	si	no	no	no	no	no	no
1389	604	Ospedale San Raffaele	IRCCS	Milano	Lombardia	donna	>40	area urbana	senza attività	no	eterosessuale	no	si	500+	no	no	no	no	si	no	si	no	si	1 partner	no	no	no	no	no	no	no	no	no	no
1390	604	Ospedale San Raffaele	IRCCS	Milano	Lombardia	maschio	>40	area metropolitana	senza attività	no	omo/bisex	no	si	500+	no	no	no	no	no		no	no	no	no partner		no	no	no	no	no	no	no	no	no
1391	604	Ospedale San Raffaele	IRCCS	Milano	Lombardia	maschio	>40	area metropolitana	senza attività	si	omo/bisex	no	si	500+	no	no	no	no	si	si	si	si	si	1 partner	no	si	si	si	si	si	si	no	no	no
1392	604	Ospedale San Raffaele	IRCCS	Milano	Lombardia	maschio	>40	area metropolitana	pensionato	no	omo/bisex	si	si	500+	no	si	si	no	no		si	no	no	no partner		no	no	no	no	no	no	no	no	no
1393	604	Ospedale San Raffaele	IRCCS	Milano	Lombardia	maschio	>40	area urbana	dirigente/prof medica/impiegato/NR	no	omo/bisex	no	si	500+	no	no	no	no	no		no	si	si	1 partner	no	no	no	no	no	no	si	no	no	no
1394	604	Ospedale San Raffaele	IRCCS	Milano	Lombardia	maschio	>40	area metropolitana	agricoltore/artigiano/operaio	si	omo/bisex	no	si	500+	no	no	no	no	no		si	si	si	più partner	no	no	no	no	no	no	no	no	no	no
1395	604	Ospedale San Raffaele	IRCCS	Milano	Lombardia	maschio	30-40	area metropolitana	dirigente/prof medica/impiegato/NR	no	omo/bisex	no	si	200-499	si	no	si	si	no		no	si	si	1 partner	no	si	si	no	no	no	no	no	no	no
1396	611	Ospedale San Raffaele	IRCCS	Milano	Lombardia	maschio	>40	area rurale/altro/NR	pensionato	no	droghe v.e.	no	si	200-499	no	si	no	no	si	si	si	no	si	1 partner	no	no	no	si	no	si	si	no	si	si
1397	607	Ospedale San Raffaele	IRCCS	Milano	Lombardia	maschio	>40	area metropolitana	agricoltore/artigiano/operaio	no	omo/bisex	no	no	200-499	no	no	no	no	si	si	no	si	si	1 partner	no	no	no	no	no	no	no	no	no	no
1398	607	Ospedale San Raffaele	IRCCS	Milano	Lombardia	maschio	30-40	area metropolitana	dirigente/prof medica/impiegato/NR	no	omo/bisex	si	si	500+	no	no	no	no	no		no	si	no	no partner		no	no	no	no	no	no	no	no	no
1399	607	Ospedale San Raffaele	IRCCS	Milano	Lombardia	maschio	>40	area metropolitana	dirigente/prof medica/impiegato/NR	no	eterosessuale	no	si	500+	no	no	no	no	si	no	si	si	no	no partner		no	no	no	no	no	no	no	no	no
1400	607	Ospedale San Raffaele	IRCCS	Milano	Lombardia	donna	30-40	area metropolitana	agricoltore/artigiano/operaio	no	eterosessuale	si	no	500+	no	no	no	no	si	no	no	no	no	no partner		no	no	no	no	no	no	no	no	no
1401	607	Ospedale San Raffaele	IRCCS	Milano	Lombardia	donna	>40	area urbana	senza attività	no	eterosessuale	no	no	500+	no	no	no	no	si	si	si	si	si	1 partner	no	no	no	si	no	no	si	si	no	no
1402	607	Ospedale San Raffaele	IRCCS	Milano	Lombardia	donna	>40	area urbana	dirigente/prof medica/impiegato/NR	no	eterosessuale	no	si	500+	no	no	no	no	no		no	no	no	no partner		no	no	no	no	no	no	no	no	no
1403	607	Ospedale San Raffaele	IRCCS	Milano	Lombardia	maschio	>40	area metropolitana	pensionato	si	omo/bisex	no	si	500+	no	no	no	no	no		no	si	si	più partner	no	no	no	no	no	no	no	no	no	no
1404	603	Ospedale San Raffaele	IRCCS	Milano	Lombardia	maschio	>40	area urbana	pensionato	no	droghe v.e.	no	si	200-499	no	si	si	no	no		no	si	no	no partner		no	no	no	no	no	no	no	no	no
1405	603	Ospedale San Raffaele	IRCCS	Milano	Lombardia	maschio	>40	area metropolitana	agricoltore/artigiano/operaio	no	eterosessuale	no	si	500+	no	no	no	no	no		no	si	si	1 partner	no	no	no	si	no	no	no	no	no	no
1406	603	Ospedale San Raffaele	IRCCS	Milano	Lombardia	maschio	>40	area metropolitana	senza attività	no	eterosessuale	no	si	200-499	no	no	no	no	no		no	si	no	no partner		no	no	no	no	no	no	no	no	no
1407	609	Ospedale San Raffaele	IRCCS	Milano	Lombardia	maschio	>40	area rurale/altro/NR	dirigente/prof medica/impiegato/NR	no	droghe v.e.	no	si	500+	no	si	no	no	si	no	no	si	si	1 partner	si	si	si	si	no	no	no	no	no	no
1408	609	Ospedale San Raffaele	IRCCS	Milano	Lombardia	maschio	>40	area metropolitana	senza attività	no	omo/bisex	si	si	NR/ND	no	si	no	no	no		si	si	no	no partner		si	si	si	no	no	si	no	no	no
1409	609	Ospedale San Raffaele	IRCCS	Milano	Lombardia	maschio	>40	area metropolitana	dirigente/prof medica/impiegato/NR	si	omo/bisex	no	si	500+	no	no	no	no	no		no	si	si	più partner	no	no	no	si	no	no	no	si	no	no
1410	609	Ospedale San Raffaele	IRCCS	Milano	Lombardia	donna	>40	area rurale/altro/NR	senza attività	no	droghe v.e.	no	si	200-499	no	si	no	no	si	si	si	no	si	1 partner	no	si	si	si	no	no	si	si	no	no
1411	609	Ospedale San Raffaele	IRCCS	Milano	Lombardia	maschio	>40	area metropolitana	senza attività	no	indeterminato/altro/NR	si	si	200-499	no	si	no	no	si	si	no	si	si	più partner	no	si	si	no	no	no	no	no	no	no
1412	609	Ospedale San Raffaele	IRCCS	Milano	Lombardia	maschio	>40	area metropolitana	pensionato	no	indeterminato/altro/NR	si	si	<200	si	si	no	no	no		no	si	no	no partner		no	no	no	no	no	no	no	no	no
1413	609	Ospedale San Raffaele	IRCCS	Milano	Lombardia	maschio	>40	area urbana	senza attività	no	droghe v.e.	si	no	NR/ND	no	si	no	no	si	si	si	si	si	1 partner	no	no	no	no	no	no	no	no	no	no
1414	609	Ospedale San Raffaele	IRCCS	Milano	Lombardia	maschio	>40	area metropolitana	agricoltore/artigiano/operaio	si	omo/bisex	no	si	500+	no	no	no	no	si	si	si	si	si	1 partner	no	no	no	no	no	no	no	no	no	no
1415	609	Ospedale San Raffaele	IRCCS	Milano	Lombardia	maschio	>40	area rurale/altro/NR	dirigente/prof medica/impiegato/NR	si	omo/bisex	no	si	500+	no	no	no	no	si	si	si	si	no	no partner		si	si	si	no	no	no	no	no	no
1416	609	Ospedale San Raffaele	IRCCS	Milano	Lombardia	maschio	>40	area metropolitana	agricoltore/artigiano/operaio	no	indeterminato/altro/NR	no	si	500+	no	no	no	no	si	no	si	no	si	1 partner	no	no	no	si	no	no	no	no	no	no
1417	609	Ospedale San Raffaele	IRCCS	Milano	Lombardia	maschio	30-40	area metropolitana	agricoltore/artigiano/operaio	no	omo/bisex	no	si	500+	no	no	no	no	si	si	no	si	si	più partner	si	no	no	no	no	no	no	no	no	no
1418	609	Ospedale San Raffaele	IRCCS	Milano	Lombardia	maschio	>40	area metropolitana	agricoltore/artigiano/operaio	si	droghe v.e.	si	no	500+	no	si	no	no	si	si	si	no	si	1 partner	no	si	si	si	si	si	si	no	no	no
1419	609	Ospedale San Raffaele	IRCCS	Milano	Lombardia	maschio	>40	area metropolitana	pensionato	no	omo/bisex	si	si	200-499	no	no	no	no	no		no	no	no	no partner		no	no	no	no	no	no	no	no	no
1420	609	Ospedale San Raffaele	IRCCS	Milano	Lombardia	maschio	>40	area metropolitana	dirigente/prof medica/impiegato/NR	si	omo/bisex	no	si	200-499	no	no	no	no	si	no	si	si	si	1 partner	no	si	si	no	no	no	no	si	no	no
1421	609	Ospedale San Raffaele	IRCCS	Milano	Lombardia	maschio	>40	area rurale/altro/NR	agricoltore/artigiano/operaio	no	droghe v.e.	no	si	500+	no	no	no	no	si	si	no	si	si	1 partner	si	no	no	no	no	no	no	si	no	no
1422	609	Ospedale San Raffaele	IRCCS	Milano	Lombardia	maschio	>40	area metropolitana	agricoltore/artigiano/operaio	no	droghe v.e.	si	si	500+	no	no	no	no	si	si	si	si	si	1 partner	no	no	no	no	no	no	no	no	no	no
1423	609	Ospedale San Raffaele	IRCCS	Milano	Lombardia	maschio	>40	area metropolitana	dirigente/prof medica/impiegato/NR	no	indeterminato/altro/NR	no	si	500+	no	no	no	no	si	no	si	no	si	1 partner	no	si	si	si	no	no	no	no	no	no
1424	609	Ospedale San Raffaele	IRCCS	Milano	Lombardia	maschio	>40	area metropolitana	dirigente/prof medica/impiegato/NR	no	omo/bisex	si	si	200-499	no	no	no	no	no		no	si	si	1 partner	no	si	si	no	no	no	no	no	no	no
1425	609	Ospedale San Raffaele	IRCCS	Milano	Lombardia	donna	>40	area metropolitana	agricoltore/artigiano/operaio	no	indeterminato/altro/NR	si	si	500+	no	no	no	no	si	si	si	no	no	no partner		no	no	no	no	no	no	no	no	no
1426	609	Ospedale San Raffaele	IRCCS	Milano	Lombardia	maschio	>40	area metropolitana	dirigente/prof medica/impiegato/NR	si	omo/bisex	no	si	500+	no	si	no	no	si	no	no	si	no	no partner		si	si	no	no	no	no	si	no	no
1427	609	Ospedale San Raffaele	IRCCS	Milano	Lombardia	maschio	>40	area urbana	agricoltore/artigiano/operaio	no	eterosessuale	no	si	500+	no	no	no	no	si	si	no	no	si	1 partner	si	si	si	si	no	no	no	no	no	no
1428	609	Ospedale San Raffaele	IRCCS	Milano	Lombardia	maschio	>40	area metropolitana	dirigente/prof medica/impiegato/NR	no	omo/bisex	no	si	500+	no	no	si	no	no		no	si	no	no partner		si	si	no	no	no	no	no	no	no
1429	609	Ospedale San Raffaele	IRCCS	Milano	Lombardia	maschio	>40	area metropolitana	dirigente/prof medica/impiegato/NR	no	indeterminato/altro/NR	no	si	200-499	no	no	no	no	si	si	si	no	si	1 partner	no	si	si	si	no	no	no	no	no	no
1430	600	Ospedale San Raffaele	IRCCS	Milano	Lombardia	maschio	>40	area metropolitana	senza attività	no	omo/bisex	no	si	200-499	no	no	no	no	no		no	si	no	no partner		no	no	no	no	no	no	no	no	no
1431	600	Ospedale San Raffaele	IRCCS	Milano	Lombardia	maschio	>40	area metropolitana	agricoltore/artigiano/operaio	no	omo/bisex	si	no	500+	no	no	no	no	si	si	si	si	si	1 partner	no	si	si	si	no	no	no	no	no	no
1432	600	Ospedale San Raffaele	IRCCS	Milano	Lombardia	donna	>40	area rurale/altro/NR	agricoltore/artigiano/operaio	no	droghe v.e.	no	si	500+	no	no	no	no	si	no	no	no	si	1 partner	no	no	no	si	si	no	no	no	no	no
1433	600	Ospedale San Raffaele	IRCCS	Milano	Lombardia	maschio	>40	area metropolitana	senza attività	no	droghe v.e.	no	no	200-499	si	si	no	no	no		no	si	si	1 partner	si	no	no	no	no	no	no	no	no	no
1434	600	Ospedale San Raffaele	IRCCS	Milano	Lombardia	maschio	>40	area metropolitana	agricoltore/artigiano/operaio	no	omo/bisex	no	si	200-499	no	si	no	no	si	si	si	si	si	più partner	no	no	no	no	no	no	no	no	no	no
1435	600	Ospedale San Raffaele	IRCCS	Milano	Lombardia	maschio	>40	area urbana	agricoltore/artigiano/operaio	no	eterosessuale	no	si	500+	no	no	no	no	no		no	si	si	1 partner	no	no	no	no	no	no	no	no	no	no
1436	600	Ospedale San Raffaele	IRCCS	Milano	Lombardia	maschio	30-40	area urbana	agricoltore/artigiano/operaio	no	omo/bisex	si	si	200-499	no	no	no	no	no		no	si	si	più partner	no	no	no	no	no	no	no	no	no	no
1437	600	Ospedale San Raffaele	IRCCS	Milano	Lombardia	maschio	>40	area rurale/altro/NR	pensionato	no	indeterminato/altro/NR	no	si	500+	no	no	no	no	no		no	si	si	1 partner	no	no	no	si	si	no	no	no	no	no
1438	600	Ospedale San Raffaele	IRCCS	Milano	Lombardia	maschio	>40	area metropolitana	dirigente/prof medica/impiegato/NR	no	omo/bisex	no	si	200-499	no	no	no	no	no		no	si	no	no partner		no	no	no	no	no	no	no	no	no
1439	600	Ospedale San Raffaele	IRCCS	Milano	Lombardia	donna	>40	area metropolitana	pensionato	no	indeterminato/altro/NR	no	si	500+	no	si	no	no	no		no	no	no	no partner		no	no	no	no	no	no	no	no	no
1440	600	Ospedale San Raffaele	IRCCS	Milano	Lombardia	maschio	>40	area metropolitana	dirigente/prof medica/impiegato/NR	no	omo/bisex	no	no	<200	no	no	no	no	no		no	no	no	no partner		no	no	no	no	no	no	no	no	no
1441	600	Ospedale San Raffaele	IRCCS	Milano	Lombardia	maschio	>40	area metropolitana	dirigente/prof medica/impiegato/NR	no	omo/bisex	no	si	500+	no	no	no	no	si	si	no	si	si	1 partner	si	si	si	no	no	no	no	no	no	no
1442	600	Ospedale San Raffaele	IRCCS	Milano	Lombardia	maschio	30-40	area metropolitana	dirigente/prof medica/impiegato/NR	no	omo/bisex	si	si	200-499	no	no	no	no	no		no	si	si	più partner	no	si	si	si	no	no	no	no	no	no
1443	600	Ospedale San Raffaele	IRCCS	Milano	Lombardia	maschio	>40	area metropolitana	pensionato	no	droghe v.e.	no	si	<200	si	si	no	no	si	no	si	no	si	1 partner	no	no	no	no	no	no	no	no	no	no
1445	600	Ospedale San Raffaele	IRCCS	Milano	Lombardia	maschio	>40	area metropolitana	dirigente/prof medica/impiegato/NR	si	eterosessuale	si	si	200-499	no	no	no	no	no		si	no	si	1 partner	no	si	si	si	si	no	no	si	no	no
1446	22	Ospedale SM Goretti Università Sapienza Polo pontino	A. Universitaria	Latina	Lazio	donna	<30	area rurale/altro/NR	dirigente/prof medica/impiegato/NR	no	eterosessuale	no	si	500+	no	no	no	no	si	no	no	no	si	1 partner	si	no	no	no	no	si	no	no	no	no
1447	22	Ospedale SM Goretti Università Sapienza Polo pontino	A. Universitaria	Latina	Lazio	maschio	30-40	area rurale/altro/NR	agricoltore/artigiano/operaio	no	eterosessuale	no	si	200-499	no	no	no	no	si	no	no	no	si	1 partner	si	no	no	no	no	no	no	no	no	no
1448	22	Ospedale SM Goretti Università Sapienza Polo pontino	A. Universitaria	Latina	Lazio	maschio	>40	area urbana	senza attività	no	indeterminato/altro/NR	no	si	500+	no	no	no	no	si	si	si	no	si	1 partner	no	si	si	no	no	no	si	no	no	no
1449	22	Ospedale SM Goretti Università Sapienza Polo pontino	A. Universitaria	Latina	Lazio	maschio	>40	area rurale/altro/NR	dirigente/prof medica/impiegato/NR	no	omo/bisex	no	no	500+	no	no	no	no	no		si	si	si	più partner	no	si	si	si	no	si	no	no	no	no
1450	22	Ospedale SM Goretti Università Sapienza Polo pontino	A. Universitaria	Latina	Lazio	maschio	30-40	area metropolitana	agricoltore/artigiano/operaio	no	eterosessuale	si	no	200-499	no	no	no	no	si	si	no	no	no	no partner		no	no	no	si	no	no	si	no	no
1451	22	Ospedale SM Goretti Università Sapienza Polo pontino	A. Universitaria	Latina	Lazio	donna	>40	area urbana	senza attività	no	indeterminato/altro/NR	no	no	<200	no	si	no	no	si	no	si	no	si	1 partner	no	si	si	si	no	no	si	no	no	no
1452	22	Ospedale SM Goretti Università Sapienza Polo pontino	A. Universitaria	Latina	Lazio	donna	>40	area rurale/altro/NR	pensionato	no	indeterminato/altro/NR	no	no	500+	no	no	no	no	si	no	no	no	no	no partner		no	no	no	no	no	no	no	no	no
1453	22	Ospedale SM Goretti Università Sapienza Polo pontino	A. Universitaria	Latina	Lazio	maschio	>40	area urbana	pensionato	no	indeterminato/altro/NR	no	si	500+	no	no	no	no	si	no	no	no	no	no partner		no	no	no	no	no	no	no	no	no
1454	22	Ospedale SM Goretti Università Sapienza Polo pontino	A. Universitaria	Latina	Lazio	maschio	<30	area urbana	dirigente/prof medica/impiegato/NR	no	omo/bisex	si	no	500+	si	no	si	no	no		si	si	si	1 partner	no	no	no	no	no	no	no	no	no	no
1456	22	Ospedale SM Goretti Università Sapienza Polo pontino	A. Universitaria	Latina	Lazio	maschio	>40	area urbana	agricoltore/artigiano/operaio	no	eterosessuale	no	si	<200	si	no	no	no	si	si	si	no	si	1 partner	no	no	no	no	no	no	no	no	no	no
1457	22	Ospedale SM Goretti Università Sapienza Polo pontino	A. Universitaria	Latina	Lazio	maschio	<30	area urbana	dirigente/prof medica/impiegato/NR	no	omo/bisex	si	si	500+	si	no	no	si	no		si	si	si	più partner	no	si	si	si	si	si	si	no	no	no
1458	33	Ospedale SM Goretti Università Sapienza Polo pontino	A. Universitaria	Latina	Lazio	maschio	>40	area metropolitana	agricoltore/artigiano/operaio	no	indeterminato/altro/NR	si	si	<200	si	no	no	no	si	si	si	si	no	no partner		no	no	no	no	no	no	no	no	no
1459	33	Ospedale SM Goretti Università Sapienza Polo pontino	A. Universitaria	Latina	Lazio	donna	>40	area metropolitana	senza attività	no	omo/bisex	no	si	500+	no	no	no	no	no		si	si	no	no partner		no	no	no	no	no	si	no	no	no
1460	33	Ospedale SM Goretti Università Sapienza Polo pontino	A. Universitaria	Latina	Lazio	maschio	<30	area urbana	senza attività	no	omo/bisex	si	si	500+	no	no	no	no	no		no	si	si	più partner	no	si	si	no	no	si	si	no	no	no
1461	33	Ospedale SM Goretti Università Sapienza Polo pontino	A. Universitaria	Latina	Lazio	donna	>40	area urbana	pensionato	no	eterosessuale	si	si	200-499	no	no	no	no	no		si	si	no	no partner		no	no	no	no	no	no	no	no	no
1462	23	Ospedale SM Goretti Università Sapienza Polo pontino	A. Universitaria	Latina	Lazio	donna	>40	area rurale/altro/NR	agricoltore/artigiano/operaio	no	eterosessuale	no	no	500+	no	no	no	no	no		si	si	si	1 partner	si	no	no	no	no	no	no	no	no	no
1463	23	Ospedale SM Goretti Università Sapienza Polo pontino	A. Universitaria	Latina	Lazio	maschio	>40	area urbana	agricoltore/artigiano/operaio	no	eterosessuale	si	no	200-499	si	no	si	no	si	no	no	si	si	1 partner	si	no	no	no	no	no	si	no	no	no
1464	23	Ospedale SM Goretti Università Sapienza Polo pontino	A. Universitaria	Latina	Lazio	donna	>40	area urbana	agricoltore/artigiano/operaio	no	indeterminato/altro/NR	no	si	200-499	no	no	no	no	no		si	si	no	no partner		si	si	no	no	no	no	no	no	no
1465	90	Ospedale Fabrizio Spaziani Div.Malattie Infettive	A ospedaliera	Frosinone	Lazio	maschio	>40	area rurale/altro/NR	agricoltore/artigiano/operaio	no	omo/bisex	no	si	500+	no	no	no	si	si	si	si	no	si	1 partner	no	no	no	no	no	no	no	no	no	no
1466	87	Ospedale Fabrizio Spaziani Div.Malattie Infettive	A ospedaliera	Frosinone	Lazio	maschio	>40	area urbana	pensionato	no	eterosessuale	no	si	200-499	no	no	no	no	no		si	si	si	più partner	si	no	no	no	no	no	no	no	no	no
1467	90	Ospedale Fabrizio Spaziani Div.Malattie Infettive	A ospedaliera	Frosinone	Lazio	maschio	>40	area rurale/altro/NR	agricoltore/artigiano/operaio	no	indeterminato/altro/NR	no	no	NR/ND	no	no	no	no	si	si	si	no	no	no partner		no	no	si	no	no	si	no	no	no
1468	87	Ospedale Fabrizio Spaziani Div.Malattie Infettive	A ospedaliera	Frosinone	Lazio	maschio	>40	area rurale/altro/NR	agricoltore/artigiano/operaio	no	indeterminato/altro/NR	no	si	NR/ND	no	no	no	no	no		no	si	no	no partner		no	no	no	no	no	no	no	no	no
1469	90	Ospedale Fabrizio Spaziani Div.Malattie Infettive	A ospedaliera	Frosinone	Lazio	donna	>40	area rurale/altro/NR	pensionato	no	eterosessuale	no	si	<200	no	no	no	no	si	si	si	no	si	1 partner	no	no	no	no	si	no	no	no	no	no
1470	87	Ospedale Fabrizio Spaziani Div.Malattie Infettive	A ospedaliera	Frosinone	Lazio	maschio	>40	area rurale/altro/NR	agricoltore/artigiano/operaio	no	indeterminato/altro/NR	no	si	NR/ND	no	no	si	no	no		no	si	no	no partner		no	no	no	no	no	no	no	no	no
1471	90	Ospedale Fabrizio Spaziani Div.Malattie Infettive	A ospedaliera	Frosinone	Lazio	maschio	>40	area metropolitana	agricoltore/artigiano/operaio	no	droghe v.e.	no	no	500+	no	si	si	no	si	si	si	no	no	no partner		si	si	si	no	no	si	si	no	no
1472	90	Ospedale Fabrizio Spaziani Div.Malattie Infettive	A ospedaliera	Frosinone	Lazio	maschio	30-40	area urbana	dirigente/prof medica/impiegato/NR	si	omo/bisex	si	si	500+	no	no	no	no	si	si	si	si	si	1 partner	no	si	si	no	si	si	si	no	no	no
1473	87	Ospedale Fabrizio Spaziani Div.Malattie Infettive	A ospedaliera	Frosinone	Lazio	donna	30-40	area rurale/altro/NR	senza attività	no	eterosessuale	no	si	<200	no	no	no	no	no		no	no	si	1 partner	no	no	no	no	no	no	no	no	no	no
1474	87	Ospedale Fabrizio Spaziani Div.Malattie Infettive	A ospedaliera	Frosinone	Lazio	maschio	>40	area metropolitana	dirigente/prof medica/impiegato/NR	no	eterosessuale	no	si	NR/ND	no	no	no	no	no		no	no	no	no partner		si	si	no	no	no	si	no	no	no
1475	90	Ospedale Fabrizio Spaziani Div.Malattie Infettive	A ospedaliera	Frosinone	Lazio	maschio	>40	area metropolitana	dirigente/prof medica/impiegato/NR	no	eterosessuale	no	si	NR/ND	no	no	no	no	si	si	si	no	no	no partner		si	si	no	no	no	si	no	no	no
1476	87	Ospedale Fabrizio Spaziani Div.Malattie Infettive	A ospedaliera	Frosinone	Lazio	donna	>40	area rurale/altro/NR	senza attività	no	eterosessuale	no	no	500+	no	no	no	no	si	no	si	si	si	1 partner	si	no	no	no	no	no	no	no	no	no
1477	90	Ospedale Fabrizio Spaziani Div.Malattie Infettive	A ospedaliera	Frosinone	Lazio	maschio	>40	area rurale/altro/NR	dirigente/prof medica/impiegato/NR	no	eterosessuale	no	si	<200	si	no	no	no	si	si	si	no	si	1 partner	no	no	no	no	no	no	no	no	no	no
1478	90	Ospedale Fabrizio Spaziani Div.Malattie Infettive	A ospedaliera	Frosinone	Lazio	maschio	>40	area metropolitana	dirigente/prof medica/impiegato/NR	si	indeterminato/altro/NR	si	si	500+	no	no	no	no	si	si	si	si	si	1 partner	no	si	si	si	no	no	no	no	no	no
1479	87	Ospedale Fabrizio Spaziani Div.Malattie Infettive	A ospedaliera	Frosinone	Lazio	maschio	>40	area urbana	agricoltore/artigiano/operaio	no	omo/bisex	si	si	<200	no	no	si	no	no		si	no	no	no partner		si	si	si	si	no	no	si	no	no
1480	90	Ospedale Fabrizio Spaziani Div.Malattie Infettive	A ospedaliera	Frosinone	Lazio	donna	<30	area urbana	agricoltore/artigiano/operaio	no	omo/bisex	no	si	NR/ND	no	no	no	no	si	si	si	si	si	1 partner	si	no	no	no	no	no	no	no	no	no
1481	87	Ospedale Fabrizio Spaziani Div.Malattie Infettive	A ospedaliera	Frosinone	Lazio	maschio	>40	area metropolitana	dirigente/prof medica/impiegato/NR	no	omo/bisex	no	no	500+	no	no	no	no	si	no	no	no	no	no partner		no	no	no	no	no	no	no	no	no
1482	87	Ospedale Fabrizio Spaziani Div.Malattie Infettive	A ospedaliera	Frosinone	Lazio	maschio	>40	area metropolitana	dirigente/prof medica/impiegato/NR	si	omo/bisex	si	si	500+	no	no	no	no	si	no	no	si	si	1 partner	no	no	no	no	no	no	no	no	no	no
1483	87	Ospedale Fabrizio Spaziani Div.Malattie Infettive	A ospedaliera	Frosinone	Lazio	maschio	>40	area urbana	pensionato	no	indeterminato/altro/NR	no	si	NR/ND	no	si	si	no	no		no	si	si	più partner	no	no	no	si	no	no	no	no	no	no
1484	90	Ospedale Fabrizio Spaziani Div.Malattie Infettive	A ospedaliera	Frosinone	Lazio	maschio	<30	area urbana	senza attività	no	omo/bisex	no	no	500+	no	no	no	no	si	si	si	si	si	1 partner	no	si	si	si	no	no	no	no	no	no
1485	90	Ospedale Fabrizio Spaziani Div.Malattie Infettive	A ospedaliera	Frosinone	Lazio	maschio	>40	area urbana	pensionato	no	droghe v.e.	no	si	500+	no	si	no	no	si	si	si	si	si	1 partner	no	no	no	si	no	no	no	no	no	no
1486	87	Ospedale Fabrizio Spaziani Div.Malattie Infettive	A ospedaliera	Frosinone	Lazio	maschio	30-40	area metropolitana	agricoltore/artigiano/operaio	no	omo/bisex	no	si	NR/ND	no	no	no	no	no		no	si	si	1 partner	no	no	no	si	no	si	no	si	no	no
1487	87	Ospedale Fabrizio Spaziani Div.Malattie Infettive	A ospedaliera	Frosinone	Lazio	maschio	>40	area metropolitana	dirigente/prof medica/impiegato/NR	si	omo/bisex	no	si	500+	no	no	no	no	si	no	si	si	si	1 partner	no	no	no	si	no	no	no	no	no	no
1488	87	Ospedale Fabrizio Spaziani Div.Malattie Infettive	A ospedaliera	Frosinone	Lazio	maschio	>40	area metropolitana	agricoltore/artigiano/operaio	no	omo/bisex	no	no	200-499	no	no	no	no	no		si	si	si	1 partner	no	no	no	no	no	no	si	no	no	no
1489	87	Ospedale Fabrizio Spaziani Div.Malattie Infettive	A ospedaliera	Frosinone	Lazio	donna	>40	area metropolitana	senza attività	no	omo/bisex	no	si	500+	no	no	no	no	si	si	no	no	no	no partner		no	no	no	no	no	no	no	no	no
1490	90	Ospedale Fabrizio Spaziani Div.Malattie Infettive	A ospedaliera	Frosinone	Lazio	maschio	>40	area metropolitana	dirigente/prof medica/impiegato/NR	no	eterosessuale	no	no	500+	no	no	no	no	si	si	no	no	si	1 partner	no	no	no	no	no	no	si	no	no	no
1491	87	Ospedale Fabrizio Spaziani Div.Malattie Infettive	A ospedaliera	Frosinone	Lazio	maschio	>40	area rurale/altro/NR	pensionato	no	droghe v.e.	no	si	NR/ND	no	si	no	no	si	no	si	no	si	1 partner	no	no	no	no	no	no	no	no	no	no
1492	90	Ospedale Fabrizio Spaziani Div.Malattie Infettive	A ospedaliera	Frosinone	Lazio	maschio	>40	area urbana	agricoltore/artigiano/operaio	no	eterosessuale	si	si	200-499	no	no	no	no	si	si	si	no	si	1 partner	si	no	no	no	no	no	no	no	no	no
1493	90	Ospedale Fabrizio Spaziani Div.Malattie Infettive	A ospedaliera	Frosinone	Lazio	maschio	30-40	area metropolitana	dirigente/prof medica/impiegato/NR	si	omo/bisex	no	no	500+	no	no	no	no	si	si	no	no	si	1 partner	no	si	si	si	si	no	si	no	no	no
1494	87	Ospedale Fabrizio Spaziani Div.Malattie Infettive	A ospedaliera	Frosinone	Lazio	maschio	>40	area metropolitana	agricoltore/artigiano/operaio	no	indeterminato/altro/NR	si	si	200-499	no	no	no	no	no		si	si	si	più partner	no	no	no	no	no	no	no	no	no	no
1495	87	Ospedale Fabrizio Spaziani Div.Malattie Infettive	A ospedaliera	Frosinone	Lazio	maschio	>40	area urbana	pensionato	no	eterosessuale	no	si	200-499	no	no	no	no	si	no	si	no	si	1 partner	no	si	si	no	no	no	si	no	no	no
1496	90	Ospedale Fabrizio Spaziani Div.Malattie Infettive	A ospedaliera	Frosinone	Lazio	donna	30-40	area urbana	agricoltore/artigiano/operaio	si	indeterminato/altro/NR	no	si	500+	no	no	no	no	si	si	si	no	si	1 partner	no	si	si	si	si	no	no	no	no	no
1497	87	Ospedale Fabrizio Spaziani Div.Malattie Infettive	A ospedaliera	Frosinone	Lazio	maschio	>40	area urbana	senza attività	no	indeterminato/altro/NR	no	no	500+	no	no	no	no	si	no	si	no	si	1 partner	no	no	no	no	no	no	no	no	no	no
1498	87	Ospedale Fabrizio Spaziani Div.Malattie Infettive	A ospedaliera	Frosinone	Lazio	maschio	>40	area urbana	agricoltore/artigiano/operaio	no	eterosessuale	no	si	200-499	no	no	no	no	no		no	si	si	1 partner	no	si	si	si	no	no	si	no	no	no
1499	87	Ospedale Fabrizio Spaziani Div.Malattie Infettive	A ospedaliera	Frosinone	Lazio	maschio	>40	area urbana	dirigente/prof medica/impiegato/NR	no	eterosessuale	no	no	500+	no	no	no	no	no		no	si	si	più partner	no	no	no	no	no	no	no	no	no	no
1500	117	ospedale Madonna delle Grazie, UO M. Infettive	A ospedaliera	Matera	Basilicata	maschio	30-40	area urbana	senza attività	si	eterosessuale	no	no	500+	si	no	no	no	si	no	si	no	si	1 partner	no	si	si	si	no	no	si	no	no	no
1501	117	ospedale Madonna delle Grazie, UO M. Infettive	A ospedaliera	Matera	Basilicata	donna	30-40	area urbana	senza attività	no	omo/bisex	no	si	200-499	si	no	no	no	si	si	si	no	si	1 partner	no	no	no	si	no	no	si	no	no	no
1502	117	ospedale Madonna delle Grazie, UO M. Infettive	A ospedaliera	Matera	Basilicata	donna	30-40	area urbana	senza attività	no	eterosessuale	no	si	NR/ND	no	no	no	no	no		no	si	no	no partner		no	no	no	no	no	no	no	no	no
1503	117	ospedale Madonna delle Grazie, UO M. Infettive	A ospedaliera	Matera	Basilicata	maschio	>40	area rurale/altro/NR	agricoltore/artigiano/operaio	si	omo/bisex	no	si	500+	no	no	no	no	no		si	si	no	no partner		si	si	si	no	no	si	no	no	no
1504	117	ospedale Madonna delle Grazie, UO M. Infettive	A ospedaliera	Matera	Basilicata	maschio	30-40	area urbana	agricoltore/artigiano/operaio	no	droghe v.e.	no	si	200-499	no	si	no	no	si	no	si	no	no	no partner		si	si	no	no	no	si	no	no	no
1505	117	ospedale Madonna delle Grazie, UO M. Infettive	A ospedaliera	Matera	Basilicata	maschio	>40	area rurale/altro/NR	dirigente/prof medica/impiegato/NR	no	eterosessuale	no	si	200-499	no	no	no	no	si	no	si	si	si	1 partner	no	si	si	no	no	no	no	no	no	no
1506	117	ospedale Madonna delle Grazie, UO M. Infettive	A ospedaliera	Matera	Basilicata	maschio	>40	area urbana	agricoltore/artigiano/operaio	no	droghe v.e.	si	no	NR/ND	no	si	no	no	si	no	no	no	no	no partner		no	no	no	no	no	no	no	no	no

## Sheet: Sheet2
ID_auto	ID_auto	id_medico								no_rispo	no_rispo_altro	sex	sex	eta	MEDIAN(V6,ALL)	residenza	residenza_altro	lavoro	membro_asso	contag_HIV	cambio_terapia	HIV_controllo	CD4	ospedalizzazione	Epatite_C	Epatite_B	STI	coppia	Sieroneg_partner	condom_par_sta	condom_par_sta_rag	condom_par_occ	condom_par_occ_rag	rapp_sex	num_part_sex	num_part_sex_rag	condom_no	condom_no_rag	PrEP_01	PrEP_02	PrEP_03	PrEP_04	PrEP_05	PrEP_06	PrEP_07	PrEP_08			PrEP_01
id_medico
no_rispo
no_rispo_altro
sex
sex
eta
MEDIAN(V6,ALL)
residenza
residenza_altro
lavoro
membro_asso
contag_HIV
cambio_terapia
HIV_controllo
CD4
ospedalizzazione
Epatite_C
Epatite_B
STI
coppia
Sieroneg_partner
condom_par_sta
condom_par_sta_rag
condom_par_occ
condom_par_occ_rag
rapp_sex
num_part_sex
num_part_sex_rag
condom_no
condom_no_rag
PrEP_01
PrEP_02
PrEP_03
PrEP_04
PrEP_05
PrEP_06
PrEP_07
PrEP_08
PrEP_01
PrEP_01
PrEP_02
PrEP_03
PrEP_04
PrEP_05
PrEP_06
PrEP_07
PrEP_08
V5 <= 3 (FILTER)
eta(Categorizzato)
Discussion complessiva
Discussion complessiva finale
Outcome
Outcome finale
Discussion cerchia e ass
DiscuS cerchia&ass finale
Numero di cluster del caso
Discu_esperie_entrambi
Numero cluster del caso
[truncated: 19 more columns]
