# Supplementary material for: Awareness, discussion and non-prescribed use of HIV pre-exposure prophylaxis among persons living with HIV/AIDS in Italy: a Nationwide, cross-sectional study among patients on antiretrovirals and their treating HIV physicians
Source: BMC Infect Dis. 2017 Nov 28;17:734. doi: 10.1186/s12879-017-2819-5 (PMC5704632; doi:10.1186/s12879-017-2819-5)
Supplement: Supplementary file 2 — a: PrEPventHIV_patients_1405. Original database (Patients). b: PrEPventHIV_physicians_87. Original database (HIV specialists). (ZIP 177 kb) [file 12879_2017_2819_MOESM2_ESM.zip › additional file 2/Supplementary file 2bR3.xlsx]

## Sheet: Sheet1
id	tipo_strut	regione	eta	ori_reparto	membro_asso	tot_ambu	HIV_ambu	tot_DH	HIV_DH	Cono_PrEP	Cono_Prescriz_PrEP	Consigli_PrEP	consi_prescrivi	Mol_atripla	Mol_Viread	Mol_Kivexa	Mol_Truvada	Mol_Epivir	Mol_Ziagen	Mol_Sustiva	Mol_Kaletra	Mol_Reyataz	Mol_Prezista	Mol_Isentress	Mol_altro	Schema_PrEP	Schema_PrEP_specifi	PrEP_coppie_sierodisco	PrEP_procreazione	PrEP_partner_multipli	PrEP_no_condom	PrEP_altro	PrEP_altro_speci
61	IRCCS	Centro	51-60	malattie infettive	NR	76	76	0	0	si	no	no
11	IRCCS	Centro	41-50	malattie infettive	no	85	52	0	0	si	si	no
500	IRCCS	Centro	51-60	malattie infettive	si	70	60	0	0	si	si	si	consigli	0	0	0	1	0	0	0	0	0	0	0		dose unica		1	0	0	1	0
16	IRCCS	Centro	30-40	malattie infettive	NR	45	45	0	0	si	si	no
34	IRCCS	Centro	41-50	malattie infettive	no	100	75	0	0	si	si	no
501	IRCCS	Centro	51-60	malattie infettive	no	40	40	0	0	si	no	no
95	IRCCS	Centro	41-50	malattie infettive	no	44	44	0	0	si	no	si	consigli	0	0	0	1	0	0	0	0	0	0	0		dose unica		1	1	0	0	0
103	IRCCS	Centro	41-50	malattie infettive	no	29	29	0	0	si	si	no
502	IRCCS	Centro	51-60	malattie infettive	no	22	22	0	0	si	si	no
15	IRCCS	Centro	30-40	malattie infettive	no	67	67	0	0	si	si	no
39	IRCCS	Centro	51-60	malattie infettive	NR	35	18	0	0	si	no	no
44	IRCCS	Centro	41-50	malattie infettive	no	10	9	0	0	si	si	no
605	IRCCS	Nord	30-40	malattie infettive	NR	60	60	0	0	si	no	no
609	IRCCS	Nord	51-60	malattie infettive	NR	30	30	0	0	si	si	no
600	IRCCS	Nord	51-60	malattie infettive	no	30	30	0	0	si	si	no
602	IRCCS	Nord	30-40	NR	no	20	20	0	0	si	no	no
606	IRCCS	Nord	51-60	malattie infettive	NR	15	15	30	10	si	no	no
604	IRCCS	Nord	51-60	malattie infettive	NR	10	10	0	0	si	no	no
607	IRCCS	Nord	51-60	malattie infettive	no	12	12	17	5	si	no	no
601	IRCCS	Nord	41-50	malattie infettive	no	15	15	0	0	si	no	no
608	IRCCS	Nord	51-60	malattie infettive	no	30	30	0	0	si	no	NR
610	IRCCS	Nord	51-60	malattie infettive	no	20	12	0	0	si	si	no
603	IRCCS	Nord	41-50	malattie infettive	no	7	4	0	0	si	si	no
611	IRCCS	Nord	51-60	malattie infettive	si	12	6	0	0	si	no	no
255	IRCCS	Nord	51-60	malattie infettive	NR	32	22	13	13	si	si	si	consigliato	0	0	0	1	0	0	0	0	0	0	0		trattamento discontinuo	intermittente	0	0	1	0	1	rapporti orali attivi con eiaculazione con prostituti trans
252	IRCCS	Nord	51-60	malattie infettive	no	8	0	17	17	si	si	no
253	IRCCS	Nord	41-50	malattie infettive	no	17	9	7	7	si	si	si	consigliato	0	1	0	0	1	0	0	0	0	0	0		trattamento continuo		1	1	0	0	0
250	IRCCS	Nord	51-60	malattie infettive	NR	25	25	7	7	si	si	no
251	IRCCS	Nord	30-40	malattie infettive	no	6	0	7	7	si	si	si	consigliato	0	0	0	1	0	0	0	0	0	0	0		trattamento continuo		1	1	0	0	0
75	Ospedale pubblico/AO	Centro	51-60	malattie infettive	NR	20	7	50	5	si	si	no
76	Ospedale pubblico/AO	Centro	51-60	malattie infettive	no	18	11	2	2	si	si	no
70	Ospedale pubblico/AO	Centro	51-60	malattie infettive	no	50	12	0	0	si	si	no
71	Ospedale pubblico/AO	Centro	51-60	malattie infettive	no	65	15	0	0	si	si	no
87	Ospedale pubblico/AO	Centro	51-60	malattie infettive	no	60	40	0	0	si	si	si	consigliato e prescritto	0	0	0	1	0	0	0	0	0	0	0		dose unica		1	1	0	0	0
90	Ospedale pubblico/AO	Centro	51-60	malattie infettive	no	30	20	0	0	no		no
73	Ospedale pubblico/AO	Centro	51-60	malattie infettive	si	30	23	0	0	si	si	no
48	Ospedale pubblico/AO	Centro	30-40	malattie infettive	no	46	46	46	46	si	si	no
84	Ospedale pubblico/AO	Centro	30-40	malattie infettive	no	66	31	0	0	si	no	no
541	Ospedale pubblico/AO	Centro	+60	malattie infettive	NR	25	10	0	0	si	no	no
540	Ospedale pubblico/AO	Centro	30-40	malattie infettive	no	25	9	0	0	si	no	no
542	Ospedale pubblico/AO	Centro	51-60	malattie infettive	NR	25	9	0	0	si	no	no
543	Ospedale pubblico/AO	Centro	30-40	malattie infettive	no	25	9	0	0	si	no	no
300	Ospedale pubblico/AO	Nord	51-60	malattie infettive	no	70	70	0	0	si	si	no
20	Ospedale pubblico/AO	Nord	51-60	malattie infettive	si	60	35	5	0	si	si	si	consigliato e prescritto	0	0	0	1	0	0	0	0	0	0	0		trattamento discontinuo	pericoitale	1	1	0	0	0
17	Ospedale pubblico/AO	Nord	51-60	malattie infettive	no	48	48	2	2	si	si	si	consigliato	0	0	0	1	0	0	0	0	0	0	0		trattamento discontinuo		0	1	0	0	0
60	Ospedale pubblico/AO	Nord	41-50	malattie infettive	si	60	30	0	0	si	si	si	consigliato e prescritto	0	1	0	1	0	0	0	0	0	0	0		NR		1	1	0	0	0
66	Ospedale pubblico/AO	Nord	51-60	malattie infettive	NR	39	23	4	0	si	si	no
132	Ospedale pubblico/AO	Sud	-30	malattie infettive	no	58	44	1	1	si	no	no
117	Ospedale pubblico/AO	Sud	41-50	malattie infettive	no	30	7	0	0	si	no	no
52	Ospedale pubblico/AO	Sud	51-60	malattie infettive	no	144	24	21	20	si	si	si	consigliato	0	0	0	1	0	0	0	0	0	0	0		dose unica		0	0	0	1	0
114	Ospedale pubblico/AO	Sud	51-60	malattie infettive	no	10	0	12	9	si	no	si	consigliato	0	0	0	1	0	0	0	0	0	0	0		trattamento discontinuo	1 cp/die per 3 gg	1	1	0	0	0
129	Ospedale pubblico/AO	Sud	51-60	malattie infettive	no	8	0	30	30	si	si	no
115	Ospedale pubblico/AO	Sud	+60	malattie infettive	no	5	0	5	5	si	si	no
130	Ospedale pubblico/AO	Sud	30-40	malattie infettive	no	5	0	6	6	si	no	no
128	Ospedale pubblico/AO	Sud	51-60	malattie infettive	no	3	3	20	20	si	no	no
36	Ospedale pubblico/AO	Sud	-30	malattie infettive	no	40	12	10	3	si	si	no
77	Ospedale universitario	Centro	-30	malattie infettive	no	8	8	0	0	si	si	no
80	Ospedale universitario	Centro	51-60	medicina interna	no	30	20	0	0	si	si	no
79	Ospedale universitario	Centro	51-60	malattie infettive	NR	18	7	20	1	si	si	no
22	Ospedale universitario	Centro	51-60	malattie infettive	no	30	12	13	0	si	si	si	consigliato	0	0	0	0	0	0	0	1	0	0	0		dose unica		0	1	0	0	0
33	Ospedale universitario	Centro	41-50	malattie infettive	no	40	20	10	0	si	si	no
23	Ospedale universitario	Centro	30-40	malattie infettive	no	30	15	15	7	si	si	no
35	Ospedale universitario	Centro	51-60	malattie infettive	no	70	70	0	0	si	no	no
7	Ospedale universitario	Centro	41-50	malattie infettive	no	50	41	0	0	si	no	no
13	Ospedale universitario	Centro	51-60	malattie infettive	no	10	10	35	30	si	no	no
46	Ospedale universitario	Centro	30-40	malattie infettive	no	0	0	40	33	si	si	no
58	Ospedale universitario	Centro	-30	malattie infettive	no	15	8	6	3	si	si	no
86	Ospedale universitario	Centro	-30	malattie infettive	no	16	8	7	4	si	si	no
18	Ospedale universitario	Centro	51-60	malattie infettive	si	16	10	6	0	si	si	no
92	Ospedale universitario	Centro	30-40	malattie infettive	si	19	8	6	2	si	si	no
105	Ospedale universitario	Centro	51-60	malattie infettive	no	60	20	5	5	no		no
830	Ospedale universitario	Centro	51-60	malattie infettive	no	22	18	0	0	si	si	no
37	Ospedale universitario	Centro	30-40	malattie infettive	no	60	15	2	0	si	NR	no
832	Ospedale universitario	Centro	51-60	malattie infettive	no	15	7	0	0	si	si	no
833	Ospedale universitario	Centro	51-60	malattie infettive	NR	13	6	0	0	si	si	no
831	Ospedale universitario	Centro	51-60	malattie infettive	no	8	2	0	0	si	si	no
143	Ospedale universitario	Nord	-30	malattie infettive	no	75	54	0	0	si	si	no
144	Ospedale universitario	Nord	51-60	malattie infettive	NR	45	39	0	0	si	si	no
145	Ospedale universitario	Nord	41-50	malattie infettive	no	58	23	0	0	si	si	no
152	Ospedale universitario	Nord	30-40	malattie infettive	no	36	36	0	0	si	no	no
149	Ospedale universitario	Nord	-30	malattie infettive	no	35	35	0	0	si	no	no
154	Ospedale universitario	Nord	30-40	malattie infettive	no	100	85	0	0	si	si	no
151	Ospedale universitario	Nord	-30	malattie infettive	no	29	21	0	0	si	no	no
64	Ospedale universitario	Nord	30-40	malattie infettive	no	48	48	2	2	si	no	no
109	Ospedale universitario	Nord	51-60	malattie infettive	no	81	69	0	0	si	si	no
65	Ospedale universitario	Sud	51-60	malattie infettive	no	80	80	0	0	si	si	no
99	Ospedale universitario	Sud	30-40	malattie infettive	no	5	0	30	30	si	si	si	consigliato	0	0	0	1	0	0	0	0	0	0	0		trattamento discontinuo	3 gg;1prima1g_rapp1d	1	0	0	0	0
